# Supplementary material for: Molecular analysis of photic inhibition of blood-feeding in Anopheles gambiae
Source: BMC Physiol. 2008 Dec 16;8:23. doi: 10.1186/1472-6793-8-23 (PMC2646746; doi:10.1186/1472-6793-8-23)
Supplement: Additional file 5 — The light pulse and blood feeding regulated A. gambiae transcriptome. List of genes regulated by both light-pulse and blood feeding, along with their previous and recent transcript IDs. Note that the recent AGAP-R IDs for some transcripts are missing in ENSEMBL and so they are left blank in column 2. The list includes only those genes that showed a significant (above the threshold of ±0.8; log2 1.75) level of regulation in at least one of the eight assays ("a" to "h"). The non-significant values (if any) of these genes in other assays are also shown. The gene list is sorted according to the functional groups (discussed in Additional file 4 legend). The eight different assay types ("a" to "h") are listed in the first row. [file 1472-6793-8-23-S5.xls]

## Sheet: Query1
OLD TRANSCRIPT ID	NEW AGAP-R ID	GENE NAME	GROUP	(a) 2 hrs light vs no light - total mosquito	(b) Pulse at -30 mins vs no pulse -total mosquitoes	( c ) Pulse at -30 mins vs no pulse-Female Head	(d) Pulse at -30 mins - Female head vs Male Head	(e) No pulse - Female head vs Male Head	(f) Pulse at -30 mins vs no pulse-Male head	(g) Blood fed vs unfed-female head	(h) Blood fed vs unfed-Female rest of the body
ENSANGT00000025422	AGAP011438-RA	CASEIN KINASE II BETA CHAIN	CIR	0.82765	0.555442	0.510246					-0.151661
ENSANGT00000019095	AGAP001983-RA	CIRCADIAN CLOCK CONTROLLED PRECURSOR	CIR			-0.767473					0.55759
ENSANGT00000017453	AGAP000750-RA	CIRCADIAN CLOCK CONTROLLED PRECURSOR	CIR				-1.4385
ENSANGT00000013446	AGAP004263-RA	PUTATIVE TAKEOUT 1-ANTENNAL CARRIER PROTEIN TOL-2	CIR			-1.19903				-0.580713
ENSANGT00000013675	AGAP012703-RA	PUTATIVE TAKEOUT 2- CIRCADIAN CLOCK CONTROLLED PRECURSOR	CIR			-1.47172					1.47458
ENSANGT00000013398	AGAP004262-RA	PUTATIVE TAKEOUT 3-CIRCADIAN CLOCK CONTROLLED PRECURSOR	CIR			-0.593875					1.71212
ENSANGT00000018277	AGAP010787-RA	TIMELESS	CIR	1.67153	1.97736	0.360823
ENSANGT00000016397	AGAP010903-RA	ACTIN	CS			0.494525					-1.74024
ENSANGT00000019055	AGAP000651-RA	ACTIN	CS	0.457801							-0.768128
ENSANGT00000009996	AGAP005095-RA	ACTIN	CS	0.531888	0.768365		-1.28188				-0.414138
ENSANGT00000022306	AGAP005095-RA	ACTIN	CS	0.892087	1.28425
ENSANGT00000023415		ACTIN DEPOLYMERIZING FACTOR UNCOORDINATED 60	CS								-0.759965
ENSANGT00000012507	AGAP010895-RA	ALPHA ACTININ ALPHA ACTININ F ACTIN CROSS LINKING	CS	0.545682	0.883478	0.987996
ENSANGT00000022641	AGAP003790-RA	ANNEXIN B9	CS		-0.608764	-0.764013
ENSANGT00000011064	AGAP002945-RA	BIFUNCTIONAL AMINOACYL TRNA SYNTHETASE	CS				-0.765859			-0.680259	-0.329547
ENSANGT00000026143	AGAP006848-RA	CUTICLE	CS			0.807278				-0.5088	-0.453272
ENSANGT00000014314	AGAP005456-RA	CUTICLE	CS		0.778972					0.333961	-0.260153
ENSANGT00000010802	AGAP006001-RA	CUTICLE	CS			-0.867959	-1.46604	-0.947952		-0.262979
ENSANGT00000021477	AGAP007042-RA	CUTICLE	CS				1.0857
ENSANGT00000026663	AGAP010206-RA	CYTOSKELETON BICAUDAL D	CS			0.766198					-0.533493
ENSANGT00000012927	AGAP003271-RA	DYNEIN HEAVY CHAIN DYNEIN	CS				3.5875
ENSANGT00000023429	AGAP002015-RA	DYNEIN HEAVY CHAIN DYNEIN	CS	0.78053	0.665887	0.264605
ENSANGT00000024026	AGAP001477-RA	INNEXIN	CS	0.467305	0.487028						0.76812
ENSANGT00000011583		INNEXIN	CS			0.814429	0.80351
ENSANGT00000014248	AGAP010233-RA	INTEGRIN BETA PRECURSOR	CS		-0.535402	-0.31762					0.913645
ENSANGT00000015219	AGAP011938-RA	INTERMEDIATE FILAMENT	CS	0.670337	1.04949	0.424937
ENSANGT00000023003	AGAP010519-RA	KINESIN	CS		0.793129	0.873473
ENSANGT00000024732	AGAP000561-RA	KINESIN HEAVY CHAIN	CS			0.771618
ENSANGT00000021394		MYOSIN	CS								-0.860849
ENSANGT00000002816	AGAP004000-RA	MYOSIN	CS			0.981395	-0.807623				-0.320916
ENSANGT00000013163	AGAP004877-RA	MYOSIN HEAVY CHAIN	CS	0.693703	1.5732	0.463038					0.793569
ENSANGT00000026765	AGAP006472-RA	MYOSIN HEAVY CHAIN	CS		-0.798719
ENSANGT00000026665	AGAP006472-RA	MYOSIN HEAVY CHAIN	CS		1.10426
ENSANGT00000024286	AGAP010147-RA	MYOSIN HEAVY CHAIN MUSCLE	CS	1.10159	1.31391	0.897167				0.447139	0.257509
ENSANGT00000018154	AGAP001569-RA	MYOSIN LIGHT CHAIN	CS			-0.987443		-1.0172
ENSANGT00000023089	AGAP001569-RA	MYOSIN LIGHT CHAIN	CS			0.400874	-0.857241
ENSANGT00000009384	AGAP007563-RC	MYOSIN MUSCLE	CS				-0.826893
ENSANGT00000010739	AGAP007563-RA	MYOSIN MUSCLE	CS	0.821459	1.02826	0.66541
ENSANGT00000021721	AGAP005471-RA	MYOSIN MUSCLE	CS		0.998786
ENSANGT00000018155	AGAP001622-RA	MYOSIN REGULATORY LIGHT CHAIN	CS			0.499174	-0.778683
ENSANGT00000001645	AGAP000776-RA	MYOSIN;	CS		1.06708
ENSANGT00000026057	AGAP009554-RA	NESPRIN NUCLEAR ENVELOPE SPECTRIN REPEAT SYNAPTIC NUCLEAR ENVELOPE	CS		1.00683	0.272931					0.520666
ENSANGT00000025149	AGAP009554-RA	NESPRIN NUCLEAR ENVELOPE SPECTRIN REPEAT SYNAPTIC NUCLEAR ENVELOPE;	CS		0.795633
ENSANGT00000013392	AGAP006793-RA	PERITROPHIN 1 PRECURSOR	CS			2.72465				1.38836	-0.966799
ENSANGT00000023523	AGAP006796-RA	PERITROPHIN 1 PRECURSOR	CS			1.66856
ENSANGT00000020070	AGAP012304-RA	SMOOTH MUSCLE	CS				-1.17546			-0.865246	-0.382025
ENSANGT00000008072	AGAP000219-RA	TEKTIN	CS				2.38405
ENSANGT00000023565	AGAP001799-RA	TROPOMYOSIN	CS	0.629163	0.793287	0.989958
ENSANGT00000023605	AGAP010510-RA	TUBULIN CHAIN	CS	-0.609508		-0.29283	-1.05174			-0.356548	-1.12177
ENSANGT00000018330	AGAP008283-RA	D7-RELATED 3 PRECURSOR	CSR		-0.585817	2.33496				1.94845	-0.821814
ENSANGT00000025176	AGAP010195-RA	GUSTATORY RECEPTOR	CSR				1.23715				-0.183997
ENSANGT00000017475	AGAP001352-RA	HORMONE BINDING PROTEIN	CSR			0.763927
ENSANGT00000011702	AGAP008054-RA	INSECT PHEROMONE BINDING PROTEIN	CSR		-0.550808	-0.487531	2.50639			-1.07369	0.255368
ENSANGT00000014557	AGAP009388-RA	ODORANT BINDING	CSR							0.389812	0.837264
ENSANGT00000024990	AGAP003307-RB	ODORANT BINDING PROTEIN OBP 15	CSR			-0.434134	-0.792846		-0.73
ENSANGT00000017924	AGAP003309-RB	ODORANT BINDING PROTEIN OBP 17	CSR			0.490458	-0.965769
ENSANGT00000017057	AGAP004433-RA	ODORANT BINDING PROTEIN OBP 19	CSR			-0.890753	-0.890401	-0.990973	-0.81
ENSANGT00000023972	AGAP010409-RA	ODORANT BINDING PROTEIN OBP 22	CSR			-1.51649		-1.49183			0.756129
ENSANGT00000020079	AGAP012320-RA	ODORANT BINDING PROTEIN OBP 25	CSR			-0.912					0.656216
ENSANGT00000020072	AGAP012321-RA	ODORANT BINDING PROTEIN OBP 26	CSR	-0.777317		-0.841977	-2.30707	-1.13209			-0.57324
ENSANGT00000015595	AGAP010489-RA	ODORANT BINDING PROTEIN OBP 4	CSR				-1.58177				-0.356986
ENSANGT00000024456	AGAP007287-RA	ODORANT BINDING PROTEIN OBP 47	CSR			-0.958419	-1.36096	-0.582441	-0.27
ENSANGT00000024247	AGAP006075-RA	ODORANT BINDING PROTEIN OBP 49	CSR							2.13829	0.390935
ENSANGT00000012251	AGAP001556-RA	ODORANT BINDING PROTEIN OBP 7	CSR				-1.16379
ENSANGT00000018280	AGAP008279-RA	ODORANT BINDING PROTEIN, PBP/GOBP	CSR			1.53093					-0.555268
ENSANGT00000021953	AGAP008182-RA	ODORANT BINDING PROTEIN, PBP/GOBP	CSR							0.652726	0.837859
ENSANGT00000011547	AGAP008055-RA	PHEROMONE BINDING PROTEIN	CSR			-0.74988	-1.2612
ENSANGT00000016050	AGAP007243-RA	26S PROTEASE REGULATORY SUBUNIT	DIV	0.77963							-0.141624
ENSANGT00000023296	AGAP005630-RA	26S PROTEASE REGULATORY SUBUNIT	DIV	0.78286	0.692586	0.306225			0.6
ENSANGT00000002136	AGAP011521-RA	28 KDA HEAT AND ACID STABLE PHOSPHOPROTEIN PDGF ASSOCIATED PAP PDGFA ASSOCIATED 1 PAP1;	DIV	0.764056		0.332193			0.38		-0.299943
ENSANGT00000020372	AGAP001318-RA	3 KETOACYL COA THIOLASE PEROXISOMAL PRECURSOR EC2.3.1.16 BETA KETOTHIOLASE ACETYL COA ACYLTRANSFERASE PEROXISOMAL 3 OXOACYL COA THIOLASE	DIV							-0.508511	-0.770829
ENSANGT00000008588	AGAP001601-RA	5' NUCLEOTIDASE PRECURSOR	DIV		0.296052	-0.257981				-0.708357	-1.35361
ENSANGT00000012716	AGAP011026-RA	5' NUCLEOTIDASE PRECURSOR	DIV			3.49099				2.79	-0.396759
ENSANGT00000022479	AGAP002166-RA	A KINASE ANCHOR 1 MITOCHONDRIAL PRECURSOR KINASE A ANCHORING 1 PRKA1 A KINASE ANCHOR KDA AKAP DUAL SPECIFICITY A KINASE ANCHORING 1 D AKAP 1 SPERMATID A KINASE ANCHOR 84 S AKAP84	DIV		1.02897
ENSANGT00000018269	AGAP003049-RA	ACYL COA DESATURASE	DIV		-0.408157	0.495526					-1.15204
ENSANGT00000026137	AGAP012720-RA	ACYL COA DESATURASE	DIV			0.332246					-1.07412
ENSANGT00000023648	AGAP012920-RA	ACYL COA DESATURASE	DIV	0.678576	0.786633	0.411526					0.46351
ENSANGT00000011950	AGAP000719-RA	ADENOSYLHOMOCYSTEINASE	DIV	0.474855	0.726775	0.588767	-1.11689			-1.0983	-0.903748
ENSANGT00000021319	AGAP000792-RA	ADENOSYLHOMOCYSTEINASE	DIV		0.980497						0.402089
ENSANGT00000000753	AGAP003405-RA	ADENYLOSUCCINATE SYNTHETASE	DIV	1.05061	1.03533
ENSANGT00000017843	AGAP000901-RA	ALANINE AMINOTRANSFERASE	DIV	0.918226	1.15546						0.651981
ENSANGT00000026740	AGAP012404-RA	ALANINE GLYOXYLATE AMINOTRANSFERASE 2 MITOCHONDRIAL PRECURSOR EC2.6.1.44 R 3 AMINO 2 METHYLPROPIONATE PYRUVATE TRANSAMINASE EC2.6.1.- 40 AGT 2 BETA ALANINE PYRUVATE AMINOTRANSFERASE BETA ALAAT II D AIBAT	DIV							1.06466	1.15017
ENSANGT00000008948	AGAP012404-RA	ALANINE GLYOXYLATE AMINOTRANSFERASE 2 MITOCHONDRIAL PRECURSOR EC2.6.1.44 R 3 AMINO 2 METHYLPROPIONATE PYRUVATE TRANSAMINASE EC2.6.1.- 40 AGT 2 BETA ALANINE PYRUVATE AMINOTRANSFERASE BETA ALAAT II D AIBAT	DIV			-0.325631				1.07447	1.27303
ENSANGT00000015566	AGAP000313-RA	ALANINE GLYOXYLATE AMINOTRANSFERASE 2 MITOCHONDRIAL PRECURSOR EC2.6.1.44 R 3 AMINO 2 METHYLPROPIONATE PYRUVATE TRANSAMINASE EC2.6.1.- 40 AGT 2 BETA ALANINE PYRUVATE AMINOTRANSFERASE BETA ALAAT II D AIBAT	DIV	0.75587	0.601149	0.35552			0.43
ENSANGT00000015627	AGAP011303-RA AGAP011305-RA	ALKALINE PHOSPHATASE PRECURSOR	DIV		0.760871						-0.683826
ENSANGT00000020398	AGAP006400-RA	ALKALINE PHOSPHATASE PRECURSOR	DIV								1.09403
ENSANGT00000025655		ALKALINE PHOSPHATASE PRECURSOR	DIV		0.492314						1.42294
ENSANGT00000019416	AGAP007160-RA	ALPHA CRYSTALLIN A CHAIN	DIV	0.881966	2.29368						0.342378
ENSANGT00000018811	AGAP005548-RA	ALPHA CRYSTALLIN CHAIN ALPHA CRYSTALLIN;	DIV							-1.58012	-1.04247
ENSANGT00000012075	AGAP001124-RA	AMINOMETHYLTRANSFERASE MITOCHONDRIAL PRECURSOR EC2.1.2.10 GLYCINE CLEAVAGE SYSTEM T GCVT	DIV							-1.00334	-1.65895
ENSANGT00000016704	AGAP008846-RA	ARGININE N METHYLTRANSFERASE	DIV							-0.381928	-0.922728
ENSANGT00000014289	AGAP003462-RA	ARGININE N METHYLTRANSFERASE	DIV	0.503101	0.568629	0.425612				-0.294964	-0.758173
ENSANGT00000011379	AGAP003593-RA	ARGININE N METHYLTRANSFERASE	DIV	0.895571	0.345605						0.255675
ENSANGT00000018209	AGAP003015-RA	ARGININOSUCCINATE SYNTHASE	DIV	0.608214	0.627261					-0.762147	-0.338856
ENSANGT00000005762	AGAP005977-RA	ARIADNE ARI	DIV		0.988043	0.532823
ENSANGT00000012569	AGAP010134-RA	ARRESTIN	DIV								1.0481
ENSANGT00000020628	AGAP006263-RA	ARRESTIN	DIV	1.34034	1.16288						1.20145
ENSANGT00000011707	AGAP004142-RA	ASPARTATE AMINOTRANSFERASE	DIV	0.671795	0.995071
ENSANGT00000017612	AGAP005576-RA	ASPARTYL TRNA SYNTHETASE	DIV							-0.886537	-0.333718
ENSANGT00000019861	AGAP002047-RA	ATLASTIN GTP BINDING 3 GUANINE NUCLEOTIDE BINDING 3	DIV		0.998947	0.358689
ENSANGT00000019222	AGAP008408-RA	BASIGIN PRECURSOR	DIV	0.384011	0.626994	0.644845			0.63		-0.926496
ENSANGT00000019251	AGAP010056-RA	BETA HEXOSAMINIDASE BETA CHAIN PRECURSOR EC3.2.1.52 N ACETYL BETA GLUCOSAMINIDASE BETA N ACETYLHEXOSAMINIDASE HEXOSAMINIDASE B	DIV		0.385123	0.407672					-0.824076
ENSANGT00000021081	AGAP005381-RC	BETA HEXOSAMINIDASE BETA CHAIN PRECURSOR EC3.2.1.52 N ACETYL BETA GLUCOSAMINIDASE BETA N ACETYLHEXOSAMINIDASE HEXOSAMINIDASE B	DIV				0.867681
ENSANGT00000014344	AGAP010229-RA	BETA UREIDOPROPIONASE	DIV								1.11896
ENSANGT00000013942	AGAP001256-RA	BIFUNCTIONAL 3' PHOSPHOADENOSINE 5' PHOSPHOSULFATE SYNTHETHASE 1 PAPS SYNTHETHASE 1 PAPSS 1 SULFURYLASE KINASE 1 SK1 SK 1 [INCLUDES: SULFATE ADENYLYLTRANSFERASE EC2.7.7.4 SULFATE ADENYLATE TRANSFERASE SAT ATP SULFURYLASE ; ADENYLYLSULFATE KINASE EC2.7.1	DIV		1.20469						0.770534
ENSANGT00000016848	AGAP002807-RA	BROMODOMAIN CONTAINING	DIV			0.957911
ENSANGT00000015803	AGAP008739-RA	BTB/POZ DOMAIN CONTAINING 9	DIV								-0.790169
ENSANGT00000021021	AGAP006690-RA	BTB/POZ DOMAIN CONTAINING 9	DIV								0.924555
ENSANGT00000022534	AGAP003893-RA	C TERMINAL BINDING	DIV	0.878103	0.491016	-0.286958					0.372634
ENSANGT00000019926	AGAP008474-RA	CALCIUM AND INTEGRIN BINDING 1 CALMYRIN DNA PKCS INTERACTING KINASE INTERACTING KIP CIB	DIV	-0.621041	-0.646556	-1.02187		-0.878773			0.296362
ENSANGT00000021556	AGAP007666-RA	CALCYPHOSINE	DIV				-0.953824				-0.194687
ENSANGT00000014053	AGAP006448-RC	CAMP DEPENDENT KINASE REGULATORY CHAIN	DIV		1.00306	0.655378					0.216457
ENSANGT00000019946	AGAP011422-RA	CARBOXY TERMINAL DOMAIN RNA POLYMERASE II POLYPEPTIDE A SMALL PHOSPHATASE EC3.1.3.16 NUCLEAR LIM INTERACTOR INTERACTING FACTOR NLI INTERACTING FACTOR	DIV								-0.787136
ENSANGT00000025228	AGAP010164-RA	CARNITINE O PALMITOYLTRANSFERASE MITOCHONDRIAL EC2.3.1.21 CPT	DIV							0.48801	0.837742
ENSANGT00000006147	AGAP010164-RA	CARNITINE O PALMITOYLTRANSFERASE MITOCHONDRIAL EC2.3.1.21 CPT	DIV		0.471204	-0.236996					1.06087
ENSANGT00000021767	AGAP006907-RA	CAT EYE SYNDROME CRITICAL REGION 1 PRECURSOR	DIV	0.420926							1.55967
ENSANGT00000019983	AGAP011413-RA	CCR4 NOT TRANSCRIPTION COMPLEX SUBUNIT 7 CCR4 ASSOCIATED FACTOR 1 CAF1	DIV								-0.775227
ENSANGT00000025992	AGAP005976-RA	CDC42 INTERACTING 4 THYROID RECEPTOR INTERACTING 10 TRIP 10	DIV			0.759904
ENSANGT00000011651	AGAP008075-RA	CELLULAR NUCLEIC ACID BINDING CNBP	DIV	1.43134	0.491067						-0.601781
ENSANGT00000017498	AGAP000026-RA	CENP-B,	DIV				0.767716				-0.135033
ENSANGT00000005278	AGAP009160-RA	CENTAURIN GAMMA	DIV			0.906225
ENSANGT00000026372		CENTROMERIC HISTONE CID	DIV	-0.78652	-0.477318	-0.614283			-0.44		-0.611819
ENSANGT00000015000	AGAP002357-RA	CGI 141	DIV	1.22382	0.418169	0.723614	0.906498
ENSANGT00000006403	AGAP008863-RA	CGMP DEPENDENT KINASE	DIV		1.06843						0.431844
ENSANGT00000013854	AGAP001205-RA	CHITIN SYNTHASE	DIV		0.522692						1.34187
ENSANGT00000016931	AGAP001399-RA	COATOMER BETA SUBUNIT BETA COAT BETA COP	DIV	0.869216	0.477681	0.376837
ENSANGT00000017729	AGAP004743-RA	COP COATED VESICLE MEMBRANE P24 PRECURSOR	DIV	-0.567026		-0.816629					-0.662729
ENSANGT00000026652		COPIA GAG INT POL [CONTAINS: COPIA VLP PROTEIN; COPIA PROTEASE EC_3.4.23.- ];	DIV		-0.66579						0.860247
ENSANGT00000022549	AGAP005891-RB	CORONIN	DIV		0.827896
ENSANGT00000004748	AGAP000029-RA	CREB BINDING	DIV		0.823337	0.323447
ENSANGT00000010220	AGAP009624-RA	CTP SYNTHASE	DIV	0.797413	0.816217						0.359842
ENSANGT00000024199	AGAP000212-RA	CYCLASE	DIV			0.774589					-0.232496
ENSANGT00000018937	AGAP008533-RA	CYCLIN DEPENDENT KINASE 5 ACTIVATOR 1 PRECURSOR CDK5 ACTIVATOR 1 CYCLIN DEPENDENT KINASE 5 REGULATORY SUBUNIT 1 TAU KINASE II 23 KDA SUBUNIT TPKII REGULATORY SUBUNIT P23 P25 P35	DIV			0.772052				-0.233114	-0.304945
ENSANGT00000012181	AGAP001730-RA	CYCLIN N	DIV	0.889586	1.0125	0.386039				-0.260602
ENSANGT00000025957	AGAP012305-RA	CYSTEINE AND GLYCINE RICH CYSTEINE RICH	DIV		1.31704
ENSANGT00000020045	AGAP012305-RA	CYSTEINE AND GLYCINE RICH CYSTEINE RICH;	DIV		1.64439
ENSANGT00000010003	AGAP000380-RA	CYTOSOLIC PURINE 5' NUCLEOTIDASE EC3.1.3.5 5' NUCLEOTIDASE CYTOSOLIC II	DIV		1.06478						-0.179894
ENSANGT00000016770	AGAP008849-RA	D 3 PHOSPHOGLYCERATE DEHYDROGENASE EC1.1.1.95 3 PGDH	DIV							-1.0678	-1.76425
ENSANGT00000021964	AGAP002518-RA	DELTA 1 PYRROLINE 5 CARBOXYLATE SYNTHETASE P5CS GLUTAMATE 5 KINASE EC2.7.2.11 GAMMA GLUTAMYL KINASE GK ; GAMMA GLUTAMYL PHOSPHATE REDUCTASE GPR EC1.2.1.- 41 GLUTAMATE 5 SEMIALDEHYDE DEHYDROGENASE GLUTAMYL GAMMA SEMIALDEHYDE DEHYDROGENASE ]	DIV	0.739556	0.893882	0.340395				-0.457258	-0.153407
ENSANGT00000007026	AGAP005425-RA	DEMATIN ERYTHROCYTE MEMBRANE BAND 4 9	DIV		1.00685	0.402137
ENSANGT00000019195	AGAP011629-RA	DIHYDROLIPOYL DEHYDROGENASE MITOCHONDRIAL PRECURSOR EC1.8.1.4 DIHYDROLIPOAMIDE DEHYDROGENASE	DIV	0.652773	0.866537						0.217604
ENSANGT00000010144	AGAP004055-RA	DIHYDROLIPOYLLYSINE RESIDUE SUCCINYLTRANSFERASE COMPONENT OF 2 OXOGLUTARATE DEHYDROGENASE COMPLEX MITOCHONDRIAL PRECURSOR EC2.3.1.61 DIHYDROLIPOAMIDE SUCCINYLTRANSFERASE COMPONENT OF 2 OXOGLUTARATE DEHYDROGENASE COMPLEX E2 E2K	DIV		0.962928	0.456074					-0.197446
ENSANGT00000003198	AGAP003124-RA	DIHYDROPYRIMIDINASE RELATED DRP COLLAPSIN RESPONSE MEDIATOR CRMP	DIV		1.15885					0.386238
ENSANGT00000025373	AGAP003513-RA	DOMON DOMAIN CONTAINING PRECURSOR	DIV			-0.493684	2.06853			0.30912	0.793107
ENSANGT00000010359	AGAP000847-RA	DUAL SPECIFICITY KINASE	DIV		0.998264
ENSANGT00000012820	AGAP004194-RA	DYNACTIN 1.150 KDA DYNEIN ASSOCIATED POLYPEPTIDE DP 150 DAP 150 P150 GLUED	DIV	0.768142	0.759909		0.724905
ENSANGT00000025292	AGAP002456-RA	EH DOMAIN CONTAINING	DIV		0.453712		-1.37374				-0.196089
ENSANGT00000021340	AGAP002456-RA	EH DOMAIN CONTAINING	DIV		0.896135
ENSANGT00000024172	AGAP009952-RA	ELAV HU ANTIGEN	DIV		0.896131	0.266192	1.22797				0.28892
ENSANGT00000010498	AGAP003541-RA	ELONGATION FACTOR 1 ALPHA EF 1 ALPHA	DIV	1.28534	0.811293	0.785981	0.674492		0.69		-0.310807
ENSANGT00000002945	AGAP002603-RA	ELONGATION FACTOR 1 ALPHA EF 1 ALPHA	DIV	-0.935045	-0.877679					-0.255259
ENSANGT00000018372	AGAP007406-RA	ELONGATION FACTOR 1 ALPHA EF 1 ALPHA	DIV	1.0062		0.985133
ENSANGT00000022733	AGAP003541-RA	ELONGATION FACTOR 1 ALPHA EF 1 ALPHA;	DIV	1.09418	0.990747	0.641334			0.57
ENSANGT00000018575	AGAP007845-RA	ENDONUCLEASE G MITOCHONDRIAL PRECURSOR EC3.1.30.- ENDO G	DIV		-0.364922	-0.903522				-0.395749	-0.799711
ENSANGT00000021716	AGAP006901-RA	ENIGMA HOMOLOG ENIGMA PDZ AND LIM DOMAINS	DIV	0.562349	0.905594	0.407448					-0.212261
ENSANGT00000018531	AGAP007827-RA	ENOLASE PHOSPHO D GLYCERATE HYDRO LYASE	DIV	1.15522	1.18322	0.346152			0.37		1.00197
ENSANGT00000015661		EPIDIDYMAL SECRETORY E1 PRECURSOR NIEMANN PICK TYPE C2 HOMOLOG;	DIV	1.45257	0.760871	0.355003					-0.346553
ENSANGT00000025894	AGAP010225-RA	ER LUMEN RETAINING RECEPTOR	DIV		-0.821042	-0.291978	-0.692455
ENSANGT00000012337	AGAP009264-RA	ETHANOLAMINE PHOSPHATE CYTIDYLYLTRANSFERASE EC2.7.7.14 PHOSPHORYLETHANOLAMINE TRANSFERASE CTP:PHOSPHOETHANOLAMINE CYTIDYLYLTRANSFERASE	DIV	0.829651		0.389164				-0.386818	-0.295941
ENSANGT00000011223	AGAP012417-RA	EXOCYST COMPLEX COMPONENT SEC3	DIV			-0.603122			-0.77		0.335026
ENSANGT00000024125	AGAP010247-RA	EXOSOME COMPLEX EXONUCLEASE RRP40 EC3.1.13.- RIBOSOMAL RNA PROCESSING 40 EXOSOME COMPONENT 3	DIV		-0.453167	-0.77682					-0.179009
ENSANGT00000023043	AGAP010483-RA	EXOSOME COMPLEX EXONUCLEASE RRP42 EC3.1.13.- RIBOSOMAL RNA PROCESSING 42 EXOSOME COMPONENT 7	DIV	-0.483969		-0.939883					-0.508256
ENSANGT00000021164	AGAP011849-RA	FACTOR KDA SUBUNIT	DIV			0.788963	1.15075
ENSANGT00000011119	AGAP007104-RA	FARNESYL PYROPHOSPHATE SYNTHETASE FPP SYNTHETASE FPS FARNESYL DIPHOSPHATE SYNTHETASE [INCLUDES: DIMETHYLALLYLTRANSFERASE EC2.5.1.1 ; GERANYLTRANSTRANSFERASE EC2.5.1.- 10 ]	DIV	1.24735	1.19882	0.447691					0.655622
ENSANGT00000019039	AGAP000662-RA	FORKHEAD BOX FACTOR	DIV	1.2637	1.47586						0.499583
ENSANGT00000022850	AGAP002564-RA	FRUCTOSE BISPHOSPHATE ALDOLASE EC4.1.2.13	DIV	0.9981	1.64989	0.469207	-1.61506				-0.149672
ENSANGT00000012760	AGAP002564-RA	FRUCTOSE BISPHOSPHATE ALDOLASE EC4.1.2.13	DIV						-0.32		0.792459
ENSANGT00000002916	AGAP010281-RA	GAMMA AMINOBUTYRIC ACID TYPE B RECEPTOR SUBUNIT 1 PRECURSOR GABA B RECEPTOR 1 GABA B R1 GB1	DIV			-1.039
ENSANGT00000021639	AGAP006894-RA	GERANYLGERANYL PYROPHOSPHATE SYNTHETASE GGPP SYNTHETASE GGPPSASE GERANYLGERANYL DIPHOSPHATE SYNTHASE [INCLUDES: DIMETHYLALLYLTRANSFERASE EC2.5.1.1 ; GERANYLTRANSTRANSFERASE EC2.5.1.- 10 ; FARNESYLTRANSTRANSFERASE EC2.5.-.- 1 29 ]	DIV			0.761106
ENSANGT00000014098	AGAP001092-RA	GLUCOSIDASE II BETA SUBUNIT PRECURSOR KINASE C SUBSTRATE 60.1 KDA PROTEIN HEAVY CHAIN PKCSH 80K H	DIV	-0.687938	-0.481168	-0.529428	-0.926799				-0.472291
ENSANGT00000024594	AGAP001512-RA	GLUTAMATE CYSTEINE LIGASE CATALYTIC SUBUNIT EC6.3.2.2 GAMMA GLUTAMYLCYSTEINE SYNTHETASE GAMMA ECS GCS HEAVY CHAIN	DIV	1.26426		0.554135
ENSANGT00000011664	AGAP001512-RA	GLUTAMATE CYSTEINE LIGASE CATALYTIC SUBUNIT EC6.3.2.2 GAMMA GLUTAMYLCYSTEINE SYNTHETASE GAMMA ECS GCS HEAVY CHAIN	DIV		0.768305
ENSANGT00000011206	AGAP007125-RA	GLUTAMATE RICH WD REPEAT 1	DIV	-0.597707	-0.38855	-0.504758	-0.932308			-1.2263	-0.731535
ENSANGT00000010360	AGAP009623-RA	GLYCERALDEHYDE 3 PHOSPHATE DEHYDROGENASE EC1.2.1.12 GAPDH	DIV	1.25563	1.53173	0.870841					0.773409
ENSANGT00000010081	AGAP007939-RA	GLYCOGEN PHOSPHORYLASE FORM	DIV							0.562659	1.23496
ENSANGT00000017061	AGAP004443-RA	GLYCOGEN SYNTHASE KINASE 3	DIV	0.847455	0.878397	0.557534	0.685543		0.62		0.178335
ENSANGT00000025572	AGAP003553-RA	GLYCOPROTEIN PRECURSOR	DIV			-1.08834					-0.379737
ENSANGT00000019083	AGAP000672-RA	GTP BINDING	DIV	1.14255	0.615122						-0.272641
ENSANGT00000012560	AGAP010173-RA	GUANINE NUCLEOTIDE BINDING BETA SUBUNIT RECEPTOR OF ACTIVATED KINASE C	DIV	-0.598307		-0.321319	-0.799146			0.328468
ENSANGT00000011640	AGAP001506-RA	GUANINE NUCLEOTIDE BINDING G I /G S /G T BETA SUBUNIT TRANSDUCIN BETA CHAIN	DIV								0.858796
ENSANGT00000014177	AGAP005912-RA	GUANINE NUCLEOTIDE BINDING G I /G S /G T BETA SUBUNIT TRANSDUCIN BETA CHAIN;	DIV	0.448575	0.932662	0.593402	0.747692		0.71
ENSANGT00000022991	AGAP003742-RA	GUANINE NUCLEOTIDE EXCHANGE FACTOR RELATED DEAFNESS LOCUS ASSOCIATED GUANINE NUCLEOTIDE EXCHANGE FACTOR DELGEF	DIV		0.778409						-0.583394
ENSANGT00000020328	AGAP006107-RA	HUNTINGTIN ASSOCIATED INTERACTING DUO	DIV		0.857689	0.48866					0.581758
ENSANGT00000010722	AGAP004801-RA	HUNTINGTIN INTERACTING 1 RELATED HIP1 RELATED	DIV			0.453461					0.786462
ENSANGT00000011126	AGAP008717-RA	HYDROXYMETHYLGLUTARYL COA LYASE EC4.1.3.4 HMG COA LYASE HL 3 HYDROXY 3 METHYLGLUTARATE COA LYASE	DIV	-0.610512		-0.707347	-1.22749	-0.954909	-0.87	0.365345
ENSANGT00000007331	AGAP000619-RA	INHIBITOR OF GROWTH 1	DIV		0.889782
ENSANGT00000012632	AGAP011133-RA	INOSINE 5' MONOPHOSPHATE DEHYDROGENASE 2 EC1.1.1.205 IMP DEHYDROGENASE 2 IMPDH II IMPD 2	DIV	1.03655	1.22366	0.307782					-0.502908
ENSANGT00000022907	AGAP010463-RA	INOSITOL 1 OR 4 MONOPHOSPHATASE EC3.1.3.25 IMPASE IMP INOSITOL MONOPHOSPHATASE LITHIUM SENSITIVE MYO INOSITOL MONOPHOSPHATASE A1	DIV			-0.575188	-0.852545	-0.788691	-0.88	0.388078	1.42016
ENSANGT00000011385	AGAP003636-RA	INOSITOL OXYGENASE	DIV	0.56231	-0.559014	-1.14644		-0.985122		0.897352
ENSANGT00000022853	AGAP002564-RA	INTERSECTIN	DIV	0.749771	1.4044	0.517159	-0.759454
ENSANGT00000016660	AGAP003168-RA	ISOCITRATE DEHYDROGENASE [NADP] MITOCHONDRIAL PRECURSOR EC1.1.1.42 OXALOSUCCINATE DECARBOXYLASE IDH NADP+ SPECIFIC ICDH IDP ICD M	DIV	0.61627	1.16185		-0.832361			0.417244	0.533254
ENSANGT00000010775	AGAP005948-RA	KYNURENINE 3 MONOOXYGENASE	DIV							0.566712	-0.797409
ENSANGT00000004289	AGAP006452-RA	L 2 LONG FORM	DIV		0.95141						0.236259
ENSANGT00000016587	AGAP012247-RA	L 3 PHOSPHOSERINE PHOSPHATASE	DIV							-1.96724	-2.36945
ENSANGT00000018514	AGAP007410-RA	LECTIN	DIV							-0.890868	-1.03289
ENSANGT00000018331	AGAP007411-RA	LECTIN	DIV		-0.474809	-0.550651				0.985752	0.606617
ENSANGT00000018329	AGAP007412-RA	LECTIN	DIV	-0.539385	-0.399118	-0.864907	-0.873705	-0.901754	-0.71	0.8549	0.80971
ENSANGT00000018304	AGAP008297-RA	LEUCYL TRNA SYNTHETASE	DIV				-0.769191			-0.619213	-0.412123
ENSANGT00000018313	AGAP008321-RA	MAGUK P55 SUBFAMILY MEMBER	DIV			-0.359035	1.70418
ENSANGT00000025538	AGAP009490-RA	MELANOMA ASSOCIATED ANTIGEN MAGE ANTIGEN	DIV	-0.490884	-0.886141	-0.852523					-0.515761
ENSANGT00000014380	AGAP003981-RA	METAXIN 1	DIV	-0.421871	-0.366043	-0.364986			-0.17	-1.06373	-0.694479
ENSANGT00000014306	AGAP002364-RA	MITOCHONDRIAL INNER MEMBRANE	DIV		1.11208	0.521291					0.183096
ENSANGT00000017331	AGAP000562-RA	MOESIN	DIV			0.764842				-0.528839	-0.486586
ENSANGT00000019418	AGAP000180-RA	MULTIFUNCTIONAL ADE2 [INCLUDES: PHOSPHORIBOSYLAMINOIMIDAZOLE SUCCINOCARBOXAMIDE SYNTHASE EC6.3.2.6 SAICAR SYNTHETASE ; PHOSPHORIBOSYLAMINOIMIDAZOLE CARBOXYLASE EC4.1.1.- 21 AIR CARBOXYLASE AIRC ]	DIV		0.404019		-1.01934			-1.8841	-1.43901
ENSANGT00000019435	AGAP002145-RA	MULTIPLE PDZ DOMAIN MULTI PDZ DOMAIN 1 MULTI PDZ DOMAIN 1;	DIV							0.27307
ENSANGT00000012994	AGAP000241-RA	N ACETYLGLUCOSAMINE KINASE	DIV		1.00553						1.29515
ENSANGT00000022473	AGAP010142-RA	N ACETYLTRANSFERASE	DIV			-0.36151					1.43483
ENSANGT00000012250	AGAP001740-RA	NEUROGENIC DIFFERENTIATION FACTOR	DIV			-0.990818
ENSANGT00000015812	AGAP008725-RA	NGD5	DIV			-0.910858				0.345297
ENSANGT00000014775	AGAP009893-RA	NOCTURNIN CCR4 HOMOLOG	DIV	0.497791	0.615805					0.815284	1.21543
ENSANGT00000015184	AGAP007024-RA	NUCLEAR TRANSPORT FACTOR 2 NTF 2	DIV	-0.438073		-0.786168					-0.262684
ENSANGT00000011753	AGAP001529-RA	NUCLEOLAR FAMILY A MEMBER 1	DIV						-0.25		-0.788835
ENSANGT00000021465	AGAP007050-RA	NUCLEOLAR GTP BINDING 1 CHRONIC RENAL FAILURE GENE GTP BINDING NGB	DIV	0.639073	0.60864	0.625224				0.546104	0.831444
ENSANGT00000014815	AGAP002396-RA	OLIGOSACCHARYL TRANSFERASE STT3 SUBUNIT HOMOLOG B5 INTEGRAL MEMBRANE 1	DIV	0.41598	0.317082						-0.784309
ENSANGT00000019217	AGAP010089-RA	OPSIN	DIV		0.795163	-0.725929				0.56846
ENSANGT00000012524	AGAP010893-RA	OXYSTEROL BINDING RELATED OSBP RELATED ORP;	DIV			0.771381					-0.255282
ENSANGT00000025110	AGAP009996-RA	PEPTIDYL PROLYL CIS TRANS ISOMERASE EC5.2.1.8 PPIASE ROTAMASE	DIV			-1.30484
ENSANGT00000011257	AGAP007088-RA	PEPTIDYL PROLYL CIS TRANS ISOMERASE EC5.2.1.8 PPIASE ROTAMASE CYCLOPHILIN	DIV								-0.779129
ENSANGT00000010673	AGAP004768-RB	PERIODIC TRYPTOPHAN 1 HOMOLOG;	DIV	-0.753889	-0.487331	-0.353048				-0.999031	-1.03146
ENSANGT00000010077	AGAP007812-RA	PEROXISOMAL BIOGENESIS FACTOR	DIV								0.85785
ENSANGT00000010441	AGAP005205-RD	PGRP LA FRAGMENT	DIV			-0.396272				0.254047	0.928434
ENSANGT00000013177	AGAP009905-RA	PHD FINGER DOMAIN 5A SPLICING FACTOR 3B ASSOCIATED 14 KDA S B	DIV			-0.825507
ENSANGT00000011846	AGAP003580-RA	PHOSPHATIDYLETHANOLAMINE BINDING PEBP	DIV	0.697978	0.983953	0.299779					1.05622
ENSANGT00000017281		PHOSPHATIDYLETHANOLAMINE BINDING PEBP	DIV		1.06999	-0.550105
ENSANGT00000024113	AGAP012934-RA	PHOSPHO ETHANOLAMINE N-METHYLTRANSFERASE	DIV		-0.5764	-1.16653					0.225788
ENSANGT00000017639	AGAP002091-RA	PHOSPHORIBOSYLFORMYLGLYCINAMIDINE SYNTHASE EC6.3.5.3 FGAM SYNTHASE FGAMS FORMYLGLYCINAMIDE RIBOTIDE AMIDOTRANSFERASE FGARAT FORMYLGLYCINAMIDE RIBOTIDE SYNTHETASE	DIV		0.76164
ENSANGT00000006401	AGAP008862-RA	PIWI	DIV	0.947828	1.07486
ENSANGT00000010929	AGAP002925-RA	PLACENTAL 11 PRECURSOR EC3.4.21.- PP11	DIV	0.560802	0.829182	0.536256					0.710338
ENSANGT00000021697	AGAP005631-RA	PLEIOTROPIC REGULATOR 1	DIV	-0.856458	-0.544547	-0.500846					-0.220246
ENSANGT00000016235	AGAP010553-RA	POLY U BINDING SPLICING FACTOR HALF PINT 68 KDA POLY U BINDING SPLICING FACTOR HALF PINT PUF60 HOMOLOG	DIV	0.773254	0.693886					0.472756	0.621663
ENSANGT00000003767	AGAP004412-RA	PROBABLE DIPHTHINE SYNTHASE EC2.1.1.98 DIPHTHAMIDE BIOSYNTHESIS METHYLTRANSFERASE	DIV		-1.01479	-0.63098					0.191363
ENSANGT00000013368	AGAP004336-RA	PROBABLE U3 SMALL NUCLEOLAR RNA ASSOCIATED 11 U3 SNORNA ASSOCIATED 11	DIV		-0.811097	-0.487226					-0.693956
ENSANGT00000012272	AGAP010220-RA	PROLIFERATING CELL NUCLEAR ANTIGEN PCNA	DIV			-0.931313		-0.907022
ENSANGT00000011441	AGAP004960-RA	PROTEASOME SUBUNIT ALPHA TYPE EC3.4.25.1 PROTEASOME SUBUNIT	DIV			-1.17804					-0.59362
ENSANGT00000013941	AGAP008884-RA	PROTOHEME IX FARNESYLTRANSFERASE MITOCHONDRIAL PRECURSOR EC2.5.1.- HEME O SYNTHASE	DIV	0.887703	0.751643	0.350529			0.4		0.265479
ENSANGT00000018271	AGAP003030-RA	PYRUVATE DEHYDROGENASE E1 COMPONENT ALPHA SUBUNIT MITOCHONDRIAL PRECURSOR EC1.2.4.1 PDHE1 A	DIV	0.656116	0.815365						0.385803
ENSANGT00000021580	AGAP004596-RA	PYRUVATE KINASE	DIV	0.510378	0.612688	0.376617				0.531439	1.01733
ENSANGT00000018994	AGAP010835-RA	R53 6	DIV	-0.866439	-0.609948	-0.362751					-0.478234
ENSANGT00000006247	AGAP002255-RA	RAD1	DIV			-0.841228					-0.466891
ENSANGT00000019585	AGAP005302-RA	RAS	DIV				0.842343
ENSANGT00000008121	AGAP000149-RA	RAS ASSOCIATION DOMAIN FAMILY 2	DIV		0.897318
ENSANGT00000013437	AGAP006474-RA	RHO RELATED BTB DOMAIN CONTAINING 2 DELETED IN BREAST CANCER 2 GENE	DIV		0.814025
ENSANGT00000019206		RIBONUCLEASE P SUBUNIT P30	DIV	-0.699425	-0.505054	-0.799532	-0.899161		-0.99	-0.540358	-0.494443
ENSANGT00000019157	AGAP008481-RA	RIBONUCLEASE P SUBUNIT P30	DIV	-0.526595	-0.516045	-0.853308		-0.827911		-0.46876	-0.431148
ENSANGT00000023965	AGAP006818-RA	RIBONUCLEOSIDE DIPHOSPHATE REDUCTASE CHAIN EC1.17.4.1 RIBONUCLEOTIDE REDUCTASE	DIV		0.308828						-0.758766
ENSANGT00000012190	AGAP010198-RA	RIBONUCLEOSIDE DIPHOSPHATE REDUCTASE M1 CHAIN EC1.17.4.1 RIBONUCLEOTIDE REDUCTASE LARGE CHAIN	DIV			-0.76013					-0.950012
ENSANGT00000023597	AGAP007788-RA	RING FINGER 31	DIV	-0.728499		-1.15434				0.51162	0.733916
ENSANGT00000010084	AGAP007963-RA	SARCOPLASMIC CALCIUM BINDING I SCP I	DIV	0.409734	0.701555	1.06853
ENSANGT00000010332	AGAP007793-RA	SENESCENCE MARKER 30 SMP 30 REGUCALCIN RC	DIV			2.45091					0.862196
ENSANGT00000011757	AGAP001501-RA	SENESCENCE MARKER 30 SMP 30 REGUCALCIN RC	DIV			-0.285121				0.32879	0.886445
ENSANGT00000001159	AGAP002443-RA	SENSITIVE OPSIN CONE PHOTORECEPTOR PIGMENT	DIV	1.17028		0.553485					-0.148088
ENSANGT00000022109	AGAP001065-RA	SERINE HYDROXYMETHYLTRANSFERASE EC2.1.2.1 SERINE METHYLASE GLYCINE HYDROXYMETHYLTRANSFERASE SHMT	DIV			0.411589				-1.04478	-0.444469
ENSANGT00000011376	AGAP003627-RA	SERINE PROTEASE SNAKE PRECURSOR EC3.4.21.-	DIV							1.25795	0.958239
ENSANGT00000015996	AGAP010387-RA	SERINE PYRUVATE AMINOTRANSFERASE EC2.6.1.51 SPT ALANINE GLYOXYLATE AMINOTRANSFERASE EC2.6.1.- 44 AGT	DIV								-1.24797
ENSANGT00000019757	AGAP003490-RA	SERINE PYRUVATE AMINOTRANSFERASE EC2.6.1.51 SPT ALANINE GLYOXYLATE AMINOTRANSFERASE EC2.6.1.- 44 AGT	DIV								1.1231
ENSANGT00000021569	AGAP007669-RA	SERINE/THREONINE KINASE	DIV								-1.04582
ENSANGT00000018562	AGAP007855-RA	SERINE/THREONINE KINASE	DIV		-0.32731						-0.958863
ENSANGT00000016496	AGAP009105-RA	SERINE/THREONINE PHOSPHATASE 2A 65 KDA REGULATORY SUBUNIT A PP2A SUBUNIT A PR65 PP2A SUBUNIT A R1	DIV		0.953138
ENSANGT00000015846	AGAP003779-RA	SERINE/THREONINE PHOSPHATASE EC3.1.3.16	DIV		0.770771
ENSANGT00000011987	AGAP008265-RA	SERYL TRNA SYNTHETASE	DIV	-0.898932	-0.482842	-0.273206	-0.885873			-0.846801
ENSANGT00000019900	AGAP002078-RA	SEX REGULATED JANUS A	DIV			-1.26382					-0.249925
ENSANGT00000003047	AGAP002477-RA	SINGLE STRANDED DNA BINDING MITOCHONDRIAL PRECURSOR MT SSB	DIV	-0.371513		-0.863106	-0.664532	-0.773797	-0.66		-0.307232
ENSANGT00000011286	AGAP003582-RA	SORBITOL DEHYDROGENASE	DIV		0.463915		1.02101				0.392597
ENSANGT00000011284	AGAP003581-RA	SORBITOL DEHYDROGENASE	DIV	0.558161	0.527268	-0.621832	1.19816			0.8076	2.37131
ENSANGT00000011378	AGAP003583-RA	SORBITOL DEHYDROGENASE	DIV		0.637022	-0.92578				1.00107
ENSANGT00000021796	AGAP005625-RA	SP22D FRAGMENT	DIV			0.275041					0.810794
ENSANGT00000020035	AGAP009551-RA	SULFOTRANSFERASE	DIV		-0.548146	0.360673				-0.342386	1.77884
ENSANGT00000019828	AGAP007497-RA	SUPEROXIDE DISMUTASE [CU ZN]	DIV		-0.442141	-0.586549				0.570414	0.861943
ENSANGT00000020723	AGAP000430-RA	SYNAPTOTAGMIN	DIV				0.907421				0.29949
ENSANGT00000004769	AGAP000009-RA	SYNTAXIN BINDING 5 TOMOSYN;	DIV			0.312796				-0.420785	-0.479278
ENSANGT00000024105	AGAP002762-RA	T COMPLEX 1 SUBUNIT TCP 1 CCT	DIV	0.861792	0.823008	0.256039			0.28		-0.322748
ENSANGT00000021424	AGAP008929-RA	THREONYL TRNA SYNTHETASE CYTOPLASMIC EC6.1.1.3 THREONINE TRNA LIGASE THRRS	DIV	0.874416	0.65956	0.618254					0.365514
ENSANGT00000012470	AGAP008761-RA	TRANSLOCON ASSOCIATED PROTEIN GAMMA SUBUNIT TRAP GAMMA SIGNAL SEQUENCE RECEPTOR GAMMA SUBUNIT SSR GAMMA	DIV							-0.990053	-1.1773
ENSANGT00000018366	AGAP001802-RA	TRANSMEMBRANE GTPASE EC3.6.5.-	DIV		0.872236
ENSANGT00000020177	AGAP011827-RA	TRIFUNCTIONAL ENZYME BETA SUBUNIT MITOCHONDRIAL PRECURSOR TP BETA [INCLUDES: 3 KETOACYL COA THIOLASE EC2.3.1.16 ACETYL COA ACYLTRANSFERASE BETA KETOTHIOLASE ]	DIV	1.26579	1.4333	0.274592				0.266016
ENSANGT00000011104	AGAP007135-RA	TRIPARTITE MOTIF RING FINGER	DIV	0.678238	0.941253						0.230156
ENSANGT00000015377	AGAP002344-RA	TRIPARTITE MOTIF RING FINGER	DIV		1.13396	0.306734
ENSANGT00000023588	AGAP001053-RA	TROPONIN I; ENSANGP00000024659 (Troponin I isoform 6b1). [Source:Uniprot/SPTREMBL;Acc:Q7PI43]	DIV	-0.4996		-0.666666	-0.72359	-0.710089	-0.77
ENSANGT00000022795	AGAP002350-RA	TROPONIN T; Troponin T isoform 1. [Source:Uniprot/SPTREMBL;Acc:Q3B723]	DIV	0.61754	0.971597
ENSANGT00000015577	AGAP000327-RA	TYROSINE AMINOTRANSFERASE EC2.6.1.5 L TYROSINE:2 OXOGLUTARATE AMINOTRANSFERASE TAT	DIV	-1.00859						-0.396057
ENSANGT00000020419	AGAP006099-RA	UBIQUINOL CYTOCHROME C REDUCTASE COMPLEX CORE 2 MITOCHONDRIAL PRECURSOR EC1.10.2.2 COMPLEX III SUBUNIT II	DIV	1.12504	1.46652	0.700489
ENSANGT00000022509	AGAP010337-RA	UBIQUINOL CYTOCHROME C REDUCTASE COMPLEX UBIQUINONE BINDING QP C EC1.10.2.2 UBIQUINOL CYTOCHROME C REDUCTASE COMPLEX 9.5 KDA COMPLEX III SUBUNIT VII	DIV			-0.941139					-0.5229
ENSANGT00000019582	AGAP005270-RA	UBIQUITIN	DIV			-0.505399	-0.81068				-0.129768
ENSANGT00000010553	AGAP009239-RA	UBIQUITIN CONJUGATING ENZYME 7 INTERACTING 3	DIV		0.909537
ENSANGT00000013586	AGAP005916-RA	UBIQUITIN CONJUGATING ENZYME EC_6.3.2.19 UBIQUITIN LIGASE UBIQUITIN CARRIER;	DIV	1.39562		0.391532				-0.378743	-0.324391
ENSANGT00000024339	AGAP008680-RA	UBIQUITIN CONJUGATING ENZYME EC_6.3.2.19 UBIQUITIN LIGASE UBIQUITIN CARRIER;	DIV							-0.381921	-0.184762
ENSANGT00000010118	AGAP007952-RA	UBIQUITIN CONJUGATING ENZYME EC6.3.2.19 UBIQUITIN LIGASE UBIQUITIN CARRIER	DIV			-0.984046					-0.181878
ENSANGT00000021451	AGAP001056-RA	UBIQUITIN CONJUGATING ENZYME EC6.3.2.19 UBIQUITIN LIGASE UBIQUITIN CARRIER	DIV	-0.40411		-1.29292
ENSANGT00000024613	AGAP001068-RA	UBIQUITIN CONJUGATING ENZYME EC6.3.2.19 UBIQUITIN LIGASE UBIQUITIN CARRIER	DIV			-0.899016
ENSANGT00000017882	AGAP005604-RA	UBIQUITIN SPECIFIC PROTEASE HOMOLOG 49 TRF PROXIMAL HOMOLOG	DIV			-0.859916					-0.268648
ENSANGT00000016575	AGAP012261-RA	UDP GLUCOSE 4 EPIMERASE EC5.1.3.2 GALACTOWALDENASE UDP GALACTOSE 4 EPIMERASE	DIV			-0.259935				0.412562	1.00166
ENSANGT00000022011	AGAP002783-RA	UDP GLUCURONOSYLTRANSFERASE 1 PRECURSOR MICROSOMAL EC2.4.1.17 UDPGT UGT1 UGT1	DIV		0.851907
ENSANGT00000019858	AGAP002054-RA	UNC 112 RELATED KINDLIN	DIV		0.786967	0.347805					0.499137
ENSANGT00000019313	AGAP008440-RA	URICASE EC1.7.3.3 URATE OXIDASE	DIV								-1.22548
ENSANGT00000017457	AGAP000733-RA	UV EXCISION REPAIR RAD23 HOMOLOG B XP C REPAIR COMPLEMENTING COMPLEX 58 KDA P58	DIV		0.82033
ENSANGT00000018472	AGAP010733-RA	VASCULAR NON INFLAMMATORY MOLECULE VANIN	DIV	0.382138	0.684148	0.784807				-0.300846	0.349954
ENSANGT00000018751		VENOM ALLERGEN 3 PRECURSOR VENOM ALLERGEN III ALLERGEN SOL I 3 SOL I III;	DIV		-0.345151	-1.09992	1.14792
ENSANGT00000018746	AGAP003354-RA	VENOM ALLERGEN 3 PRECURSOR VENOM ALLERGEN III ALLERGEN SOL I 3 SOL I III; Antigen 5-related 3 protein (Fragment). [Source:Uniprot/SPTREMBL;Acc:Q8WR37]	DIV			-1.13113	1.78003				0.608408
ENSANGT00000012741	AGAP012684-RA	VESICLE FUSING ATPASE EC3.6.4.6 VESICULAR FUSION NSF N ETHYLMALEIMIDE SENSITIVE FUSION NEM SENSITIVE FUSION	DIV			0.981794
ENSANGT00000016766	AGAP001362-RA	WD REPEAT WDC146	DIV		0.873837
ENSANGT00000021682	AGAP005479-RA	ZINC FINGER	DIV		-0.613552	-0.784089				0.348105	-0.410968
ENSANGT00000013901	AGAP001258-RA	ZINC FINGER	DIV			-1.00092				0.275648	0.269119
ENSANGT00000011193	AGAP012410-RA	ZINC FINGER	DIV		0.839777	-0.30947					0.5499
ENSANGT00000003790	AGAP004424-RA	ZINC FINGER	DIV		-0.560995	-0.999684				0.437061	1.03459
ENSANGT00000010894	AGAP002705-RA	ZINC FINGER	DIV	-0.4082		-0.918154				0.237081
ENSANGT00000008262	AGAP011262-RA	ZINC FINGER	DIV			-0.87546
ENSANGT00000021946	AGAP011181-RA	ZINC FINGER	DIV			-0.821872
ENSANGT00000020953	AGAP005348-RA	ZINC FINGER	DIV		-0.778415	-0.801828
ENSANGT00000021332	AGAP003698-RA	ZINC FINGER 593 ZINC FINGER T86	DIV	-0.557757		-0.792299		-0.753767
ENSANGT00000010695	AGAP004754-RA	CASPL2	IMM		-0.75719			-0.703269
ENSANGT00000008707	AGAP011952-RA	CASPS3	IMM		-1.01974						1.14843
ENSANGT00000021365	AGAP004921-RA	CASPS5	IMM		-0.73						0.823607
ENSANGT00000021367	AGAP004920-RA	CASPS6	IMM								1.06369
ENSANGT00000011957	AGAP000693-RA	CEC1	IMM			0.908114	-1.2853				-0.669212
ENSANGT00000011963	AGAP000692-RA	CEC2	IMM				-1.47			2.43423
ENSANGT00000011995	AGAP000694-RA	CEC3	IMM			2.16135	-1.29683			1.52
ENSANGT00000020262	AGAP011791-RA	CLIPA1	IMM				-0.95			0.815205	1.2562
ENSANGT00000025727	AGAP011780-RA	CLIPA4	IMM	-0.489901		-0.473215	-0.762005			0.346466	0.800547
ENSANGT00000020166	AGAP011789-RA	CLIPA6	IMM	0.95352	0.976243	0.77				0.299257	0.366151
ENSANGT00000020175	AGAP011792-RA	CLIPA7	IMM		0.45					1.17	1.4721
ENSANGT00000013584	AGAP003251-RA	CLIPB1	IMM	0.46			-1.05674
ENSANGT00000015815	AGAP009844-RA	CLIPB15	IMM		-0.537155	0.731694	-0.832256				0.385059
ENSANGT00000022148	AGAP001648-RA	CLIPB17	IMM			0.868808
ENSANGT00000023836	AGAP003246-RA	CLIPB2	IMM			0.36	-1.32803			1.24381	1.25
ENSANGT00000022596	AGAP003057-RA	CLIPB8	IMM							0.781653	1.12212
ENSANGT00000020324	AGAP003058-RA	CLIPB9	IMM			-0.550407					1.67435
ENSANGT00000013471	AGAP004318-RA	CLIPC3	IMM			-0.330067				0.449837	1.29153
ENSANGT00000017299	AGAP000571-RA	CLIPC6	IMM		1.13177						0.41
ENSANGT00000014938	AGAP002422-RA	CLIPD1	IMM			-0.767257	-1.29				0.55
ENSANGT00000011890	AGAP003625-RA	CTL8	IMM	-0.518875		-0.38226					-0.985599
ENSANGT00000010622	AGAP002625-RA	CTL9	IMM	-0.760542		-0.598197
ENSANGT00000012279	AGAP010196-RA	CTLGA1	IMM				1.08792				0.31
ENSANGT00000020443	AGAP006430-RA	CTLGA2	IMM								-1.08428
ENSANGT00000018329	AGAP007412-RA	CTLMA3	IMM	-0.474012	-0.485398	-0.817618	-1.13545	-0.891413	-1.07248	0.951169	0.808587
ENSANGT00000015621	AGAP011294-RA	DEF1	IMM	-0.979341		2.17				1.28
ENSANGT00000020573	AGAP010531-RA	FBN12	IMM			-0.574569	-1.36192	-0.949403			0.533003
ENSANGT00000012794	AGAP012539-RA	FBN15	IMM				1.34			0.760494	1.16241
ENSANGT00000019678	AGAP010774-RA	FBN21	IMM			0.435833			0.849097	1.02071	1.75693
ENSANGT00000020282	AGAP010775-RA	FBN22	IMM							0.74	1.265
ENSANGT00000002335	AGAP004918-RA	FBN24	IMM	-1.02	-1.08719	1.46				2.34
ENSANGT00000010854	AGAP004996-RA	FBN27	IMM								0.932288
ENSANGT00000010235	AGAP009728-RA	FBN38	IMM							0.29	-0.924704
ENSANGT00000021380	AGAP000806-RA	FBN39	IMM	0.377138	0.89507	0.29515	-0.995382			0.282001	0.493713
ENSANGT00000015683	AGAP011276-RA	FBN4	IMM							1.05968	1.47859
ENSANGT00000022867	AGAP005848-RA	FBN50	IMM	-0.52		0.787395				0.92	0.96
ENSANGT00000011252	AGAP011223-RA	FBN8	IMM			-1.35086		-1.16772	-1.41004
ENSANGT00000011248	AGAP011197-RA	FBN9	IMM		-0.92	-1.09				1.36872	1.17934
ENSANGT00000016692	AGAP008844-RA	GALE1	IMM		0.330805					0.368018	1.05774
ENSANGT00000022235	AGAP004934-RA	GALE3	IMM			-1.25676
ENSANGT00000015624	AGAP011287-RA	GALE5	IMM								1.07321
ENSANGT00000010840	AGAP004807-RA	GALE7	IMM	-0.415663	-0.329719						1.17463
ENSANGT00000016074	AGAP012529-RA	GALE8	IMM			1.42219					1.56
ENSANGT00000013255	AGAP008645-RA	GAMBICIN	IMM	-0.589806		1.44358				0.746708	0.357883
ENSANGT00000016822	AGAP005866-RA	GLUTAMATE DECARBOXYLASE 1	IMM		1.17149						0.23
ENSANGT00000013909	AGAP008904-RA	GLUTAMATE DECARBOXYLASE KDA	IMM	0.661818	0.482418	0.277529				0.982103	1.80533
ENSANGT00000020260	AGAP006761-RA	GNBPA1	IMM	-0.475494			-1.28253				0.394699
ENSANGT00000017694	AGAP004455-RA	GNBPB1	IMM	-0.520476	-0.529686		1.19876				-0.594811
ENSANGT00000017035	AGAP002798-RA	GNBPB2	IMM								0.895958
ENSANGT00000030384	AGAP004038-RA	HAEM PEROXIDASE	IMM	1.1	0.773013
ENSANGT00000010670	AGAP004806-RA	LECTIN	IMM		-0.662275						0.85511
ENSANGT00000015624	AGAP011287-RA	LECTIN	IMM								0.893569
ENSANGT00000009017	AGAP012317-RA	LEUCINE RICH REPEATS NEURONAL 3 PRECURSOR	IMM								0.781172
ENSANGT00000021822	AGAP005693-RA	LRR PRECURSOR	IMM			0.58076				1.14252	1.76047
ENSANGT00000021533	AGAP007632-RA	LRR59	IMM			-0.784121					-0.40412
ENSANGT00000017888	AGAP007344-RA	LYSOZYME C-3	IMM		1.03653	0.63	1.47
ENSANGT00000018395	AGAP007385-RA	LYSOZYME C-4	IMM	-0.82		-0.928477		-0.798088			1.57
ENSANGT00000025070	AGAP007347-RA	LYSOZYME PRECURSOR	IMM	-1.01	-1.02	1.42338				1.3
ENSANGT00000015749	AGAP005252-RA	MYD 88	IMM	0.862471
ENSANGT00000014138	AGAP005933-RA	NF KAPPA B ESSENTIAL MODULATOR INHIBITOR OF NUCLEAR FACTOR KAPPA B KINASE SUBUNIT	IMM								0.844264
ENSANGT00000032465	AGAP009515-RA	NUCLEAR FACTOR NF KAPPA B SUBUNIT	IMM							1.25	1.29198
ENSANGT00000010014	AGAP007938-RA	NUCLEAR FACTOR NF KAPPA B SUBUNIT-CACTUS	IMM					-0.78642
ENSANGT00000011101	AGAP009515-RA	NUCLEAR FACTOR NF KAPPA B SUBUNIT-REL1	IMM		1.08672
ENSANGT00000020234	AGAP006747-RA	NUCLEAR FACTOR NF KAPPA B SUBUNIT-REL2	IMM	0.785117					0.248116
ENSANGT00000006017	AGAP009978-RA	OXIDASE	IMM		0.803123
ENSANGT00000001781	AGAP010810-RA	PEROXIDASE PRECURSOR	IMM								-2.54613
ENSANGT00000013832	AGAP012561-RA	PEROXIDASE PRECURSOR	IMM	0.966471		0.535325				0.347497
ENSANGT00000000593	AGAP010735-RA	PEROXIDASE PRECURSOR	IMM	0.410057	0.394112	2.39074				1.17454
ENSANGT00000020201	AGAP011824-RA	PEROXIREDOXIN 6	IMM	-1.03944	-1.37723	-0.423303					1.24983
ENSANGT00000010323	AGAP005203-RB	PGRPLC3	IMM								0.912515
ENSANGT00000026500	AGAP005552-RB	PGRPLD	IMM		0.841821						0.326946
ENSANGT00000017320	AGAP000536-RA	PGRPS1	IMM		0.953203
ENSANGT00000012978	AGAP006343-RA	PGRPS2	IMM	-1.01		1.64967				1.39
ENSANGT00000012979	AGAP006342-RA	PGRPS3	IMM			1.57565				1.33677	-0.591163
ENSANGT00000011456	AGAP004981-RA	PPO4	IMM			-0.633874		-0.787142
ENSANGT00000002175	AGAP012616-RA	PPO5	IMM			-0.616896	-0.618287	-0.91446		0.752037	1.12279
ENSANGT00000022677	AGAP004977-RA	PPO6	IMM	-0.434797		-1.22298	-1.54843	-1.18608	-1.30367		0.58296
ENSANGT00000010740	AGAP004978-RA	PPO9	IMM		0.59	-0.8621				-1.19145	-0.776301
ENSANGT00000023114	AGAP012938-RA	PROTEINASE INHIBITOR SERPIN 14	IMM	1.18224	1.83792	0.543676					0.365281
ENSANGT00000011101	AGAP009515-RA	REL1	IMM	1.05765	0.666102	0.616441					-0.466828
ENSANGT00000020147	AGAP006747-RA	REL2	IMM	1.3	0.83	0.909833					-0.58
ENSANGT00000021503	AGAP009143-RA	SCAVENGER RECEPTOR CLASS A-LIKE AND C-TYPE LECTIN	IMM								0.93865
ENSANGT00000020312	AGAP004118-RA	SCAVENGER RECEPTOR CLASS A-LIKE AND LYSYL OXIDASE	IMM			-0.276275				-0.83465	-0.189717
ENSANGT00000012288	AGAP010133-RA	SCAVENGER RECEPTOR CLASS B CROQUEMORT TYPE	IMM		0.278198	0.388579				0.672447	1.21736
ENSANGT00000025795	AGAP012849-RA	SCAVENGER RECEPTOR CLASS B MEMBER	IMM								-2.34883
ENSANGT00000021903	AGAP008179-RA	SCAVENGER RECEPTOR CLASS B MEMBER 1 SRB1 SR BI	IMM								-3.51384
ENSANGT00000022427	AGAP004846-RB	SCAVENGER RECEPTOR CLASS B MEMBER 1 SRB1 SR BI	IMM		0.878206
ENSANGT00000012288	AGAP010133-RA	SCAVENGER RECEPTOR CLASS B MEMBER; A-CD36 protein (Fragment). [Source:Uniprot/SPTREMBL;Acc:Q17012]	IMM			-0.85394		-0.765797
ENSANGT00000014208	AGAP002451-RA	SCAVENGER RECEPTOR CLASS B MEMBER; scavenger receptor class b [Source:Anopheles_symbol;Acc:SCRB1]	IMM			-0.42	-1.278
ENSANGT00000018685	AGAP003373-RA	SCAVENGER RECEPTOR CLASS B MEMBER; scavenger receptor class b [Source:Anopheles_symbol;Acc:SCRB13]	IMM			1.01784				-0.513921	-0.537481
ENSANGT00000012652	AGAP004847-RA	SCAVENGER RECEPTOR CLASS B MEMBER; scavenger receptor class b [Source:Anopheles_symbol;Acc:SCRB7]	IMM		-0.42307		-1.11385			0.356919	0.646183
ENSANGT00000012305	AGAP010132-RA	SCAVENGER RECEPTOR CLASS B MEMBER; scavenger receptor class b croquemort type [Source:Anopheles_symbol;Acc:SCRBQ1]	IMM								-2.02119
ENSANGT00000028196	AGAP006483-RA	SPZ2	IMM	1.32893	0.671864	0.553192			0.533043
ENSANGT00000019120	AGAP007866-RA	SPZ4	IMM	1.18555		0.372704	0.800509			-0.338569	-0.473306
ENSANGT00000024759	AGAP005246-RD	SRPN10	IMM								0.789568
ENSANGT00000016808	AGAP001377-RA	SRPN11	IMM	0.407782			-0.82859			0.501147	0.876311
ENSANGT00000021521	AGAP007692-RA	SRPN14	IMM		0.459167	-0.300758					1.04627
ENSANGT00000024710	AGAP003139-RA	SRPN15	IMM	1.27117	1.77409	0.816791	0.786185		0.816272		0.331902
ENSANGT00000031945	AGAP001376-RA	SRPN17	IMM			-0.28	-0.953023
ENSANGT00000010507	AGAP009221-RA	SRPN5	IMM		0.334809						1.23728
ENSANGT00000010545	AGAP009212-RA	SRPN6	IMM	0.735282	0.918812						0.487978
ENSANGT00000020725	AGAP007693-RA	SRPN7	IMM			-0.72		-0.795516
ENSANGT00000016680	AGAP003139-RA	SRPN9	IMM	1.38	1.76196		0.790063				0.37
ENSANGT00000021282	AGAP010815-RA	TEP1	IMM			0.873833	-0.684725				1.01809
ENSANGT00000018118	AGAP010818-RA	TEP11	IMM			0.764409	-1.28001			0.88	0.768736
ENSANGT00000019727	AGAP008368-RB	TEP14	IMM		0.405759					0.574551	1.3406
ENSANGT00000019522	AGAP008364-RA	TEP15	IMM	0.912637	0.65	0.38	0.77
ENSANGT00000021282	AGAP010815-RA	TEP16	IMM	-0.650117		-0.959685		-1.26653		0.966312	0.95573
ENSANGT00000021278	AGAP010814-RA	TEP17	IMM			0.753241	-0.983677			0.501355	0.749321
ENSANGT00000028194	AGAP008366-RA	TEP2	IMM							0.49	1.39906
ENSANGT00000016283	AGAP010816-RA	TEP3	IMM	-0.825525	-0.54		-1.24			0.797934
ENSANGT00000021216	AGAP010812-RA	TEP4	IMM		0.620758	1.02527				0.328055
ENSANGT00000018121	AGAP010830-RA	TEP9	IMM	-0.425653	-0.417886	0.923016	-0.679954				0.652814
ENSANGT00000028469	AGAP000999-RA	TOLL PRECURSOR	IMM		0.528403	-0.311697					0.891021
ENSANGT00000018041		TOLL PRECURSOR	IMM		0.795302						0.94
ENSANGT00000021949	AGAP000376-RA	TRANSFERRIN PRECURSOR	IMM	0.733574	0.845569	2.08555	-1.34889			1.6538	0.987356
ENSANGT00000010197	AGAP010428-RA	1 4 ALPHA GLUCAN BRANCHING ENZYME EC2.4.1.18 GLYCOGEN BRANCHING ENZYME BRANCHER ENZYME	MET	0.6032	0.575529					0.778064	1.39571
ENSANGT00000017720	AGAP005581-RA	3 HYDROXYISOBUTYRATE DEHYDROGENASE MITOCHONDRIAL EC1.1.1.31 HIBADH	MET		0.44281	-1.20206					-0.800507
ENSANGT00000010800	AGAP004802-RA	4 HYDROXYPHENYLPYRUVATE DIOXYGENASE EC1.13.11.27 4HPPD HPD HPPDASE	MET	-0.783772	-0.591929	-0.413115				-2.83515	-2.60277
ENSANGT00000012857	AGAP004197-RA	6 PHOSPHOGLUCONATE DEHYDROGENASE DECARBOXYLATING EC1.1.1.44	MET								0.77638
ENSANGT00000015662	AGAP005175-RB	ACETYL COA CARBOXYLASE EC6.4.1.2 ACC [INCLUDES: BIOTIN CARBOXYLASE EC6.3.4.- 14 ]	MET	0.473969	1.09238
ENSANGT00000018380	AGAP007400-RA	ACID PHOSPHATASE EC3.1.3.2	MET	0.817132	0.423419
ENSANGT00000019358	AGAP008487-RA	ACID SPHINGOMYELINASE PHOSPHODIESTERASE PRECURSOR EC3.1.4.- ASM PHOSPHODIESTERASE	MET	1.39428	1.39538						-2.93646
ENSANGT00000021837	AGAP005662-RA	ACYL COA DEHYDROGENASE CHAIN SPECIFIC MITOCHONDRIAL PRECURSOR	MET	1.04764	0.761408	0.462456			0.48	0.541174	0.804485
ENSANGT00000020214	AGAP006780-RA	ACYL COA DEHYDROGENASE CHAIN SPECIFIC MITOCHONDRIAL PRECURSOR	MET	0.9957	0.731368
ENSANGT00000022164	AGAP002499-RA	ALDEHYDE DEHYDROGENASE	MET	0.793284	0.864562	0.304732					0.568405
ENSANGT00000013314	AGAP009944-RA	ALDEHYDE DEHYDROGENASE	MET							0.600303	1.14341
ENSANGT00000017723	AGAP000881-RA	ALDEHYDE DEHYDROGENASE	MET	0.606555	0.649679					-1.20979
ENSANGT00000009992	AGAP005124-RC	ALDEHYDE DEHYDROGENASE DIMERIC NADP PREFERRING EC1.2.1.5 ALDH CLASS 3	MET		0.320531		-0.929798				0.427856
ENSANGT00000025513	AGAP004376-RA	ALDOSE 1 EPIMERASE EC_5.1.3.3 GALACTOSE MUTAROTASE;	MET								-0.87931
ENSANGT00000020286	AGAP003077-RA	AMINOPEPTIDASE N EC3.4.11.2 MICROSOMAL AMINOPEPTIDASE	MET	0.828479	0.820965	-0.39051					-2.08298
ENSANGT00000022712	AGAP000577-RA	AMP DEAMINASE EC3.5.4.6 AMP DEAMINASE	MET	0.661054		0.411141				0.300685	0.251592
ENSANGT00000017310	AGAP000577-RA	AMP DEAMINASE EC3.5.4.6 AMP DEAMINASE	MET	0.604463	0.943753	0.276512
ENSANGT00000022285	AGAP011098-RA	ASPARAGINASE	MET	0.367778	0.382138						1.92658
ENSANGT00000021038	AGAP005342-RA	BIFUNCTIONAL GLYOXYLATE CYCLE GEX INTERACTING 7 [INCLUDES: ISOCITRATE LYASE EC4.1.3.1 ISOCITRASE ISOCITRATASE ICL ; MALATE SYNTHASE EC2.3.3.- 9 ]	MET		0.27339						0.872735
ENSANGT00000016878	AGAP002830-RA	C 1 TETRAHYDROFOLATE SYNTHASE CYTOPLASMIC C1 THF SYNTHASE [INCLUDES: METHYLENETETRAHYDROFOLATE DEHYDROGENASE EC_1.5.1.5 ; METHENYLTETRAHYDROFOLATE CYCLOHYDROLASE EC_3.5.4.- 9 ; FORMYLTETRAHYDROFOLATE SYNTHETASE EC_6.3.-.- 4 3 ];	MET	0.371633	0.939753					-0.989396
ENSANGT00000014822	AGAP000300-RA	CAD [INCLUDES: GLUTAMINE DEPENDENT CARBAMOYL PHOSPHATE SYNTHASE EC6.3.5.5 ; ASPARTATE CARBAMOYLTRANSFERASE EC2.1.3.- 2 ; DIHYDROOROTASE EC3.5.-.- 2 3 ]	MET	0.840765		0.311942					0.369935
ENSANGT00000002844	AGAP002647-RA	CALCIUM/CALMODULIN DEPENDENT KINASE TYPE II CHAIN EC2.7.1.123 CAM KINASE II CHAIN	MET		0.890639						0.336203
ENSANGT00000019212	AGAP010052-RA	CARBONIC ANHYDRASE EC_4.2.1.1 CARBONIC ANHYDRASE CARBONATE DEHYDRATASE CA;	MET	0.534599	0.650719	0.430877					1.22914
ENSANGT00000014919	AGAP002359-RA	CARBONIC ANHYDRASE EC4.2.1.1 CARBONATE DEHYDRATASE CA	MET			1.29464					-0.221154
ENSANGT00000011013	AGAP007550-RB	CARBONIC ANHYDRASE EC4.2.1.1 CARBONATE DEHYDRATASE CA	MET							-0.422607	0.830374
ENSANGT00000016412		CARBONIC ANHYDRASE EC4.2.1.1 CARBONATE DEHYDRATASE CA	MET		0.776863	0.610794					1.18552
ENSANGT00000015768	AGAP012048-RA	CITRATE SYNTHASE MITOCHONDRIAL EC2.3.3.1	MET		0.818488
ENSANGT00000024126	AGAP004742-RA	COA CARBOXYLASE ALPHA CHAIN MITOCHONDRIAL PRECURSOR ALPHA SUBUNIT COA:CARBON DIOXIDE LIGASE ALPHA SUBUNIT	MET	0.73134	1.07776					-0.260026	0.491552
ENSANGT00000012220	AGAP004513-RA	COENZYME Q UBIQUINONE BIOSYNTHESIS 2	MET		-0.3204	-0.790878					-0.278848
ENSANGT00000019297	AGAP000162-RA	CYSTATHIONINE BETA SYNTHASE EC4.2.1.22 SERINE SULFHYDRASE BETA THIONASE	MET	-0.441797	-0.836053		-0.962869			-1.48859	-0.865125
ENSANGT00000016500	AGAP009094-RA	CYSTEINE DESULFURASE MITOCHONDRIAL PRECURSOR EC2.8.1.7	MET			-0.424422					1.17196
ENSANGT00000015678	AGAP005153-RB	CYSTEINE DIOXYGENASE TYPE I EC1.13.11.20 CDO CDO I	MET			0.348355				-0.538735	-1.66785
ENSANGT00000016493	AGAP012283-RA	CYSTEINYL TRNA SYNTHETASE EC6.1.1.16 CYSTEINE TRNA LIGASE CYSRS	MET			0.509707					-0.818418
ENSANGT00000013149	AGAP009949-RA	CYTOKINE NUCLEAR FACTOR N PAC	MET		0.831742						-0.298805
ENSANGT00000022398	AGAP002026-RA	DEHYDRODOLICHYL DIPHOSPHATE SYNTHASE EC2.5.1.- DEDOL PP SYNTHASE	MET							-0.451514	-1.24768
ENSANGT00000013138	AGAP004366-RA	DELTA 1 PYRROLINE 5 CARBOXYLATE DEHYDROGENASE MITOCHONDRIAL PRECURSOR EC1.5.1.12 P5C DEHYDROGENASE	MET	1.02384	1.43485	0.286401
ENSANGT00000006842	AGAP008158-RA	DEOXYCYTIDYLATE DEAMINASE EC3.5.4.12 DCMP DEAMINASE	MET								-0.75732
ENSANGT00000013194	AGAP009945-RA	DIMERIC DIHYDRODIOL DEHYDROGENASE EC1.3.1.20	MET	-0.425095	-0.450015						1.24763
ENSANGT00000010550	AGAP009225-RA	DIMERIC DIHYDRODIOL DEHYDROGENASE EC1.3.1.20	MET								1.46392
ENSANGT00000010468	AGAP008176-RA	DIPEPTIDYL PEPTIDASE IV EC3.4.14.5 DPP IV T CELL ACTIVATION ANTIGEN CD26	MET							-0.447274	-2.35281
ENSANGT00000018290	AGAP008315-RA	DOLICHYL PHOSPHATE BETA GLUCOSYLTRANSFERASE EC2.4.1.117 DOLP GLUCOSYLTRANSFERASE	MET							-0.275974	-1.15008
ENSANGT00000002885	AGAP010485-RA	DOPAMINE BETA MONOOXYGENASE PRECURSOR EC1.14.17.1 DOPAMINE BETA HYDROXYLASE DBH	MET			-0.822413
ENSANGT00000016576	AGAP007264-RA	ELONGATION OF VERY LONG CHAIN FATTY ACIDS	MET								0.795064
ENSANGT00000014792	AGAP003195-RA	ELONGATION OF VERY LONG CHAIN FATTY ACIDS	MET		0.281535						1.04725
ENSANGT00000010068	AGAP006520-RA	ELONGATION OF VERY LONG CHAIN FATTY ACIDS 3 COLD INDUCIBLE GLYCOPROTEIN OF 30 KDA	MET	1.30553		0.401752					-0.20176
ENSANGT00000025941	AGAP003197-RA	ELONGATION OF VERY LONG CHAIN FATTY ACIDS;	MET								1.11127
ENSANGT00000014133	AGAP005914-RA	ESTERASE/LIPASE/THIOESTERASE	MET	0.847008	0.928373	0.442488				0.459472	-0.353232
ENSANGT00000009222		EXOSOME COMPLEX EXONUCLEASE RRP41 EC_3.1.13.- RIBOSOMAL RNA PROCESSING 41 EXOSOME COMPONENT 4;	MET			-0.881085					-0.205006
ENSANGT00000016695	AGAP009176-RA	FATTY ACID SYNTHASE EC2.3.1.85 [INCLUDES: EC2.3.1.- 38; EC2.3.-.- 1 39; EC 2.3.1.41; EC 1.1.1.- 100; EC 4.2.-.- 1 61; EC 1 3 1 10; EC 3 1 2 14]	MET	0.532693	1.22236						0.706794
ENSANGT00000007937	AGAP001899-RA	FATTY ACID SYNTHASE EC2.3.1.85 [INCLUDES: EC2.3.1.- 38; EC2.3.-.- 1 39; EC 2.3.1.41; EC 1.1.1.- 100; EC 4.2.-.- 1 61; EC 1 3 1 10; EC 3 1 2 14]	MET	0.963905	0.56306						1.2633
ENSANGT00000006538	AGAP008468-RA	FATTY ACID SYNTHASE EC2.3.1.85 [INCLUDES: EC2.3.1.- 38; EC2.3.-.- 1 39; EC 2.3.1.41; EC 1.1.1.- 100; EC 4.2.-.- 1 61; EC 1 3 1 10; EC 3 1 2 14]	MET	1.01554	0.895937						1.51249
ENSANGT00000016706	AGAP003134-RA	FK506 BINDING PRECURSOR EC5.2.1.8 PEPTIDYL PROLYL CIS TRANS ISOMERASE PPIASE ROTAMASE	MET		-0.548852	-0.812408					0.297271
ENSANGT00000017396	AGAP005865-RA	FUMARYLACETOACETASE EC3.7.1.2 FUMARYLACETOACETATE HYDROLASE BETA DIKETONASE FAA	MET	0.924965	0.754831
ENSANGT00000014040	AGAP012167-RA	GLUCOSE 6 PHOSPHATE ISOMERASE EC5.3.1.9 GPI PHOSPHOGLUCOSE ISOMERASE PGI PHOSPHOHEXOSE ISOMERASE PHI	MET		0.919006
ENSANGT00000022145	AGAP001649-RA	GLUCOSYLCERAMIDASE PRECURSOR EC3.2.1.45 BETA GLUCOCEREBROSIDASE ACID BETA GLUCOSIDASE D GLUCOSYL N ACYLSPHINGOSINE GLUCOHYDROLASE	MET								-0.94894
ENSANGT00000013061	AGAP004362-RA	GLUTAMATE DEHYDROGENASE EC1.4.1.3 GDH	MET	0.714988	1.14083	0.295719				-0.429004	-1.4145
ENSANGT00000023525	AGAP004362-RA	GLUTAMATE DEHYDROGENASE EC1.4.1.3 GDH	MET	0.625252	0.882514		-0.625087				-0.219496
ENSANGT00000023508	AGAP004362-RA	GLUTAMATE DEHYDROGENASE EC1.4.1.3 GDH	MET	0.569337	0.77541	0.263543					-0.168674
ENSANGT00000017318	AGAP000534-RA	GLUTATHIONE SYNTHETASE EC6.3.2.3 GLUTATHIONE SYNTHASE GSH SYNTHETASE GSH S	MET	0.73158	0.593233						0.775202
ENSANGT00000017587	AGAP004437-RA	GLYCEROL 3 PHOSPHATE DEHYDROGENASE MITOCHONDRIAL PRECURSOR EC1.1.99.5 GPD M GPDH M	MET		0.56184	-0.420756				0.523921	1.51299
ENSANGT00000025936	AGAP004437-RA	GLYCEROL 3 PHOSPHATE DEHYDROGENASE MITOCHONDRIAL PRECURSOR EC1.1.99.5 GPD M GPDH M	MET	0.604293	1.28431	-0.312468					1.6353
ENSANGT00000023537	AGAP006548-RA	GLYCINE CLEAVAGE SYSTEM H PROTEIN MITOCHONDRIAL PRECURSOR	MET	-0.708049		-0.78343	-1.17643	-0.920699	-0.91	-1.91974
ENSANGT00000014378		GLYCINE DEHYDROGENASE [DECARBOXYLATING] MITOCHONDRIAL PRECURSOR EC1.4.4.2 GLYCINE DECARBOXYLASE GLYCINE CLEAVAGE SYSTEM P	MET		0.454727		-2.79281			-1.14387	-0.768445
ENSANGT00000013922	AGAP001200-RA	GLYCOGEN DEBRANCHING ENZYME GLYCOGEN DEBRANCHER [INCLUDES: 4 ALPHA GLUCANOTRANSFERASE EC2.4.1.25 OLIGO 1 4 1 4 GLUCANTRANSFERASE ; AMYLO ALPHA 1 6 GLUCOSIDASE EC3.2.1.- 33 AMYLO 1 6 GLUCOSIDASE DEXTRIN 6 ALPHA D GLUCOSIDASE ]	MET							0.723392	0.903861
ENSANGT00000011670		GLYOXYLATE REDUCTASE/HYDROXYPYRUVATE REDUCTASE EC1.1.1.79	MET	-0.822566		-0.389071	-0.945097		-0.82		0.466706
ENSANGT00000022826	AGAP003372-RA	GS1	MET	-0.765717					-0.07		0.291717
ENSANGT00000020560	AGAP010537-RA	HEXAPRENYLDIHYDROXYBENZOATE METHYLTRANSFERASE MITOCHONDRIAL PRECURSOR EC2.1.1.114 DIHYDROXYHEXAPRENYLBENZOATE METHYLTRANSFERASE 3 4 DIHYDROXY 5 HEXAPRENYLBENZOATE METHYLTRANSFERASE DHHB METHYLTRANSFERASE DHHB MT DHHB MTASE	MET	-0.799155	-0.610721	-0.542494			-0.39		0.474578
ENSANGT00000007396	AGAP000532-RA	HISTONE DEACETYLASE	MET		-0.909408					0.422788	-0.255215
ENSANGT00000011116	AGAP008707-RA	HYDROXYINDOLE O METHYLTRANSFERASE EC2.1.1.4 HIOMT ACETYLSEROTONIN O METHYLTRANSFERASE ASMT	MET		-0.64306	-0.517257					-1.003
ENSANGT00000010852	AGAP002728-RA	ISOCITRATE DEHYDROGENASE [NAD] SUBUNIT MITOCHONDRIAL PRECURSOR EC1.1.1.41 ISOCITRIC DEHYDROGENASE NAD+ SPECIFIC ICDH	MET			-0.791712					-0.219802
ENSANGT00000013512	AGAP002192-RA	ISOCITRATE DEHYDROGENASE [NAD] SUBUNIT MITOCHONDRIAL PRECURSOR EC1.1.1.41 ISOCITRIC DEHYDROGENASE NAD+ SPECIFIC ICDH	MET	0.618785	1.05551						0.422063
ENSANGT00000010336	AGAP007786-RA	ISOCITRATE DEHYDROGENASE [NAD] SUBUNIT MITOCHONDRIAL PRECURSOR EC1.1.1.41 ISOCITRIC DEHYDROGENASE NAD+ SPECIFIC ICDH	MET		1.11418
ENSANGT00000017588	AGAP002101-RA	ISOLEUCYL TRNA SYNTHETASE CYTOPLASMIC EC6.1.1.5 ISOLEUCINE TRNA LIGASE ILERS	MET	0.620178	0.849223		-0.707143			-0.498921	-0.594371
ENSANGT00000018337	AGAP007378-RB	LAMBDA CRYSTALLIN	MET	0.372106			0.879963			0.546966	1.66028
ENSANGT00000024823	AGAP000549-RA	LIPOAMIDE ACYLTRANSFERASE COMPONENT OF BRANCHED CHAIN ALPHA KETO ACID DEHYDROGENASE COMPLEX MITOCHONDRIAL PRECURSOR EC2.3.1.168 DIHYDROLIPOYLLYSINE RESIDUE 2 METHYLPROPANOYL TRANSFERASE E2 DIHYDROLIPOAMIDE BRANCHED CHAIN TRANSACYLASE BCKAD E2 SUBUNIT	MET		0.608813		-1.34006			-0.936641	-1.69891
ENSANGT00000011356	AGAP003623-RA	LONG CHAIN FATTY ACID COA LIGASE EC6.2.1.3 LONG CHAIN ACYL COA SYNTHETASE LACS	MET	0.618166	0.929956				0.3		1.25598
ENSANGT00000012026	AGAP011603-RA	LONG CHAIN FATTY ACID COA LIGASE EC6.2.1.3 LONG CHAIN ACYL COA SYNTHETASE LACS	MET		0.829003
ENSANGT00000025329	AGAP002503-RA	LUCIFERIN 4 MONOOXYGENASE EC_1.13.12.7 LUCIFERASE;	MET	0.629558	0.694682						0.238332
ENSANGT00000018541	AGAP007858-RA	LYSYL TRNA SYNTHETASE EC6.1.1.6 LYSINE TRNA LIGASE LYSRS	MET		-0.57538	-0.363419				-0.788173
ENSANGT00000011006	AGAP009510-RA	MALATE DEHYDROGENASE CYTOPLASMIC EC1.1.1.37	MET	0.720693	0.871136		0.890565				0.231211
ENSANGT00000020184	AGAP001903-RA	MALATE DEHYDROGENASE MITOCHONDRIAL EC1.1.1.37	MET	0.607485	1.19549	0.362722
ENSANGT00000010004	AGAP007891-RA	METHIONYL TRNA SYNTHETASE EC6.1.1.10 METHIONINE TRNA LIGASE METRS	MET			-0.367863				-0.390055	-0.773364
ENSANGT00000022461	AGAP005712-RC AGAP005712-RB	MONOOXYGENASE	MET			1.07456				-1.20088	-1.02985
ENSANGT00000011594	AGAP001458-RA	NAD DEPENDENT DEACETYLASE SIRTUIN 6 EC3.5.1.- SIR2 6	MET		-0.82806	-0.938936				0.496581
ENSANGT00000010981	AGAP003516-RA	NITRILASE AND FRAGILE HISTIDINE TRIAD FUSION NITFHIT [INCLUDES: BIS 5' ADENOSYL TRIPHOSPHATASE EC_3.6.1.29 DIADENOSINE 5' 5''' P1 P3 TRIPHOSPHATE HYDROLASE DINUCLEOSIDETRIPHOSPHATASE AP3A HYDROLASE AP3AASE ; NITRILASE;	MET	-0.605733		-0.423526	0.758542			0.57437	0.617005
ENSANGT00000017134	AGAP012662-RA	NITRILASE AND FRAGILE HISTIDINE TRIAD FUSION NITFHIT [INCLUDES: BIS 5' ADENOSYL TRIPHOSPHATASE EC_3.6.1.29 DIADENOSINE 5' 5''' P1 P3 TRIPHOSPHATE HYDROLASE DINUCLEOSIDETRIPHOSPHATASE AP3A HYDROLASE AP3AASE ; NITRILASE;	MET				1.06861			0.594407	1.1043
ENSANGT00000018500	AGAP001928-RA	NUCLEOSOME ASSEMBLY 1	MET	1.02895	0.816401						0.244093
ENSANGT00000007611	AGAP007063-RA	ORIGIN RECOGNITION COMPLEX SUBUNIT 4	MET		-0.391328	-0.803107				0.442043	-0.572237
ENSANGT00000008815	AGAP011808-RA	ORNITHINE DECARBOXYLASE EC4.1.1.17 ODC	MET								-3.111
ENSANGT00000020301		ORNITHINE DECARBOXYLASE EC4.1.1.17 ODC	MET								-2.413
ENSANGT00000008816	AGAP011806-RA	ORNITHINE DECARBOXYLASE EC4.1.1.17 ODC	MET								-2.12688
ENSANGT00000020224	AGAP011805-RA	ORNITHINE DECARBOXYLASE EC4.1.1.17 ODC	MET			0.49767					0.924263
ENSANGT00000013607	AGAP003484-RA	OXYSTEROL BINDING RELATED 5 OSBP RELATED 5 ORP 5	MET		0.900408					0.592255	0.623484
ENSANGT00000011803	AGAP012395-RA	PEPTIDE METHIONINE SULFOXIDE REDUCTASE EC_1.8.4.6 METHIONINE S SULFOXIDE REDUCTASE ECDYSONE INDUCED 28/29 KDA;	MET	-0.652275			-1.28844			3.1306
ENSANGT00000018743	AGAP005784-RA	PEPTIDYL GLYCINE ALPHA AMIDATING MONOOXYGENASE PRECURSOR EC1.14.17.3	MET				1.27634			0.405933
ENSANGT00000010297	AGAP007784-RA	PEROXISOMAL BIFUNCTIONAL ENZYME PBE PBFE [INCLUDES: ENOYL COA HYDRATASE EC4.2.1.17 ; 3 2 TRANS ENOYL COA ISOMERASE EC5.3.3.- 8 ; 3 HYDROXYACYL COA DEHYDROGENASE EC1.1.-.- 1 35 ]	MET	0.615032	0.837054	0.324092			0.39
ENSANGT00000018744	AGAP003350-RA	PHOSPHOENOLPYRUVATE CARBOXYKINASE [GTP] EC4.1.1.32 PHOSPHOENOLPYRUVATE CARBOXYLASE PEPCK	MET			1.11235				-1.13287	-1.36203
ENSANGT00000017432	AGAP005860-RA	PHOSPHOGLUCOMUTASE EC5.4.2.2 GLUCOSE PHOSPHOMUTASE PGM	MET		1.01519						1.02093
ENSANGT00000013157	AGAP004890-RB	PHOSPHORIBOSYL PYROPHOSPHATE SYNTHETASE ASSOCIATED PRPP SYNTHETASE ASSOCIATED KDA PHOSPHORIBOSYPYROPHOSPHATE SYNTHETASE ASSOCIATED	MET							-1.02476	-0.681239
ENSANGT00000025828	AGAP004598-RA	PHOSPHOSERINE AMINOTRANSFERASE EC2.6.1.52 PSAT	MET								0.892547
ENSANGT00000021729	AGAP006952-RA	PROBABLE O SIALOGLYCOPROTEIN ENDOPEPTIDASE EC3.4.24.57	MET		-0.764365	-0.432167
ENSANGT00000016749	AGAP009172-RA	PROLYL ENDOPEPTIDASE EC3.4.21.26 POST PROLINE CLEAVING ENZYME PE	MET	0.604151	0.569379		0.829747
ENSANGT00000013603	AGAP005929-RA	PYRIDOXAL KINASE EC2.7.1.35 PYRIDOXINE KINASE	MET		-0.346354						0.887643
ENSANGT00000024098	AGAP005972-RB	PYRIDOXAL PHOSPHATE PHOSPHATASE EC_3.1.3.74 PLP PHOSPHATASE;	MET			-0.279049				-1.83099	-0.672418
ENSANGT00000013516	AGAP002227-RA	PYRIDOXINE 5' PHOSPHATE OXIDASE EC1.4.3.5 PYRIDOXAMINE PHOSPHATE OXIDASE	MET	-0.519965	-0.7725	0.318094
ENSANGT00000011470	AGAP005009-RA	PYRROLINE 5 CARBOXYLATE REDUCTASE EC1.5.1.2 P5CR P5C REDUCTASE	MET	-0.384413	0.522967	-0.362641	-1.49938				0.244822
ENSANGT00000018348	AGAP001826-RA	RETINOID AND FATTY ACID BINDING FRAGMENT	MET	1.30357	1.20197	1.03102
ENSANGT00000004895	AGAP011442-RA	RETINOID INDUCIBLE SERINE CARBOXYPEPTIDASE PRECURSOR EC3.4.16.-	MET	0.855981	0.669173						-1.55677
ENSANGT00000025837		REVERSE TRANSCRIPTASE	MET			-1.08139
ENSANGT00000024519		SERINE HYDROXYMETHYLTRANSFERASE EC2.1.2.1 SERINE METHYLASE GLYCINE HYDROXYMETHYLTRANSFERASE SHMT	MET							-0.66224	-1.22432
ENSANGT00000013086	AGAP008570-RA	STEROID DEHYDROGENASE	MET	-0.531454	-0.401466	-0.49944				0.350717	1.70681
ENSANGT00000009009	AGAP012335-RA	STRUCTURE SPECIFIC RECOGNITION 1 SSRP1 RECOMBINATION SIGNAL SEQUENCE RECOGNITION T160	MET								-0.824953
ENSANGT00000017707	AGAP004744-RA	SUCCINYL COA LIGASE [ADP FORMING] BETA CHAIN MITOCHONDRIAL PRECURSOR EC6.2.1.5 SUCCINYL COA SYNTHETASE BETAA CHAIN SCS BETAA ATP SPECIFIC SUCCINYL COA SYNTHETASE BETA SUBUNIT	MET		0.819975						0.278441
ENSANGT00000013032	AGAP004352-RA	SUCCINYL COA LIGASE [ADP FORMING] BETA CHAIN MITOCHONDRIAL PRECURSOR EC6.2.1.5 SUCCINYL COA SYNTHETASE BETAA CHAIN SCS BETAA ATP SPECIFIC SUCCINYL COA SYNTHETASE BETA SUBUNIT	MET		0.478016		-0.938025
ENSANGT00000014953	AGAP002353-RA	TRIACYLGLYCEROL LIPASE GASTRIC PRECURSOR EC3.1.1.3 GASTRIC LIPASE GL	MET	0.489438	0.402868						0.762445
ENSANGT00000011793		U6 SNRNA ASSOCIATED SM LSM3	MET			-1.03227					-0.123321
ENSANGT00000023993	AGAP005750-RA	UDP GLUCURONOSYLTRANSFERASE 1 PRECURSOR MICROSOMAL EC2.4.1.17 UDPGT UGT1 UGT1	MET			-0.391882				0.363312	1.18874
ENSANGT00000020582	AGAP006222-RA	UDP GLUCURONOSYLTRANSFERASE 1 PRECURSOR MICROSOMAL EC2.4.1.17 UDPGT UGT1 UGT1	MET				-0.849572				1.23327
ENSANGT00000018523	AGAP005753-RA	UDP GLUCURONOSYLTRANSFERASE 1 PRECURSOR MICROSOMAL EC2.4.1.17 UDPGT UGT1 UGT1	MET	-0.714767		-0.814522				0.358663	1.36256
ENSANGT00000018537	AGAP005752-RA	UDP GLUCURONOSYLTRANSFERASE 1 PRECURSOR MICROSOMAL EC2.4.1.17 UDPGT UGT1 UGT1	MET	-0.55198		-1.07803				0.452563	2.05495
ENSANGT00000007095	AGAP007990-RA	UDP GLUCURONOSYLTRANSFERASE 1 PRECURSOR MICROSOMAL EC2.4.1.17 UDPGT UGT1 UGT1	MET	-0.531425		-0.844502	-3.21926	-1.57319		2.26239
ENSANGT00000026801	AGAP008401-RA	UDP GLUCURONOSYLTRANSFERASE PRECURSOR EC_2.4.1.17 UDPGT;	MET			-0.503921		-0.770125			0.417712
ENSANGT00000026569	AGAP012802-RA	XAA PRO AMINOPEPTIDASE 2 PRECURSOR EC3.4.11.9 X PRO AMINOPEPTIDASE 2 MEMBRANE BOUND AMINOPEPTIDASE P MEMBRANE BOUND APP MEMBRANE BOUND AMP MAMP AMINOACYLPROLINE AMINOPEPTIDASE	MET	0.387016	0.846547	-0.362489				0.838494	1.12178
ENSANGT00000020383	AGAP004109-RA	XAA PRO AMINOPEPTIDASE 2 PRECURSOR EC3.4.11.9 X PRO AMINOPEPTIDASE 2 MEMBRANE BOUND AMINOPEPTIDASE P MEMBRANE BOUND APP MEMBRANE BOUND AMP MAMP AMINOACYLPROLINE AMINOPEPTIDASE	MET			-1.20024
ENSANGT00000013052	AGAP006371-RA	ALPHA AMYLASE PRECURSOR EC3.2.1.1	PROT/DIG			1.28183					-0.350979
ENSANGT00000020664	AGAP002317-RA	ALPHA AMYLASE PRECURSOR EC3.2.1.1	PROT/DIG		0.87799		-0.619565				0.848249
ENSANGT00000021233	AGAP003694-RA	AMINOPEPTIDASE	PROT/DIG	0.648765	0.656538						2.76368
ENSANGT00000012865	AGAP012757-RA	AMINOPEPTIDASE	PROT/DIG	0.952353	0.531083						2.79077
ENSANGT00000023679		AMINOPEPTIDASE N EC3.4.11.2 MICROSOMAL AMINOPEPTIDASE	PROT/DIG								-1.05116
ENSANGT00000022062	AGAP002508-RA	AMINOPEPTIDASE N EC3.4.11.2 MICROSOMAL AMINOPEPTIDASE	PROT/DIG								-0.925239
ENSANGT00000007943	AGAP001881-RA	AMINOPEPTIDASE N EC3.4.11.2 MICROSOMAL AMINOPEPTIDASE	PROT/DIG	1.11474	1.22242						1.8976
ENSANGT00000021236	AGAP003695-RA	AMINOPEPTIDASE N EC3.4.11.2 MICROSOMAL AMINOPEPTIDASE	PROT/DIG	0.688579	0.846698						2.68724
ENSANGT00000017786	AGAP000885-RA	AMINOPEPTIDASE N EC3.4.11.2 MICROSOMAL AMINOPEPTIDASE	PROT/DIG		1.5729
ENSANGT00000014438	AGAP009752-RA AGAP009753-RA	ANGIOTENSIN CONVERTING ENZYME PRECURSOR EC_3.4.15.1 DIPEPTIDYL CARBOXYPEPTIDASE I KININASE II [CONTAINS: ANGIOTENSIN CONVERTING ENZYME ISOFORM SOLUBLE FORM];	PROT/DIG		-0.4996	-0.297043					1.64537
ENSANGT00000011721	AGAP004563-RA	ANGIOTENSIN CONVERTING ENZYME PRECURSOR EC3.4.15.1 DIPEPTIDYL CARBOXYPEPTIDASE I KININASE II	PROT/DIG								-1.10762
ENSANGT00000007115	AGAP007982-RA	ANGIOTENSIN CONVERTING ENZYME PRECURSOR EC3.4.15.1 DIPEPTIDYL CARBOXYPEPTIDASE I KININASE II	PROT/DIG			-0.273462				0.394551	0.933989
ENSANGT00000016098		CARBOXYPEPTIDASE	PROT/DIG								1.07778
ENSANGT00000021052	AGAP009593-RA	CARBOXYPEPTIDASE	PROT/DIG			-0.278228	-1.27286
ENSANGT00000020016	AGAP011435-RA	CARBOXYPEPTIDASE PRECURSOR	PROT/DIG	-0.684123		-1.29953				0.572943	1.2545
ENSANGT00000024791	AGAP006209-RA	CARBOXYPEPTIDASE PRECURSOR	PROT/DIG		-0.42166	-0.531537
ENSANGT00000018585	AGAP010731-RA	CHYMOTRYPSIN	PROT/DIG			0.301678	-1.67437			0.771176	1.16905
ENSANGT00000020175	AGAP011792-RA	CHYMOTRYPSIN	PROT/DIG
ENSANGT00000026824	AGAP003627-RA	CHYMOTRYPSIN	PROT/DIG
ENSANGT00000011374	AGAP003627-RA	CYHMOTRYPSIN	PROT/DIG
ENSANGT00000015802	AGAP009828-RA	CYHMOTRYPSIN	PROT/DIG
ENSANGT00000026557	AGAP009791-RA	ENDOTHELIN CONVERTING ENZYME 1	PROT/DIG		0.867598						0.518595
ENSANGT00000008439	AGAP001791-RA	ENDOTHELIN CONVERTING ENZYME 1	PROT/DIG		1.16184
ENSANGT00000018359	AGAP001798-RA	LOW DENSITY LIPOPROTEIN RECEPTOR	PROT/DIG		0.78031
ENSANGT00000011672	AGAP012401-RA	MALTASE PRECURSOR EC3.2.1.20	PROT/DIG			1.52228				0.90554	1.27145
ENSANGT00000015378	AGAP011939-RA	MALTASE PRECURSOR EC3.2.1.20	PROT/DIG							-0.369383	2.16406
ENSANGT00000006488	AGAP008965-RA	MALTASE PRECURSOR EC3.2.1.20	PROT/DIG	-0.549976							2.30802
ENSANGT00000013568	AGAP003277-RA	PEPTIDASE A1	PROT/DIG
ENSANGT00000013730	AGAP012577-RA	PEPTIDASE C1	PROT/DIG
ENSANGT00000020763	AGAP007676-RA	PEPTIDASE M20	PROT/DIG								1.47628
ENSANGT00000012706	AGAP010968-RA	PEPTIDASE S1 AND S6	PROT/DIG			0.284225	-1.33138	-1.16315		0.855097	0.885705
ENSANGT00000026263	AGAP011782-RA	PEPTIDASE S1 AND S6	PROT/DIG		0.447595	-1.01384		-0.868721		0.300187
ENSANGT00000020262	AGAP011791-RA	PEPTIDASE S1 AND S6	PROT/DIG	-0.495348			-1.35618			0.522081
ENSANGT00000015619	AGAP012037-RA	PEPTIDASE S1 AND S6	PROT/DIG
ENSANGT00000016309	AGAP010547-RA	PEPTIDASE S1 AND S6	PROT/DIG
ENSANGT00000021627	AGAP006904-RC	PRECURSOR MATRIX METALLOPROTEINASE MMP	PROT/DIG		1.33135
ENSANGT00000021694	AGAP005065-RA	SERINE PROTEASE	PROT/DIG								-3.1213
ENSANGT00000021092	AGAP006385-RA	SERINE PROTEASE	PROT/DIG								-2.41687
ENSANGT00000014152	AGAP011477-RA	SERINE PROTEASE	PROT/DIG			1.22568					-0.24176
ENSANGT00000021346	AGAP004900-RA	SERINE PROTEASE	PROT/DIG		-0.48144						1.74312
ENSANGT00000014761	AGAP009849-RA	SERINE PROTEASE	PROT/DIG		-0.820093
ENSANGT00000010335	AGAP005195-RA	SERINE PROTEASE	PROT/DIG
ENSANGT00000010444	AGAP005196-RA	SERINE PROTEASE	PROT/DIG
ENSANGT00000013945	AGAP001198-RA	SERINE PROTEASE	PROT/DIG
ENSANGT00000016874	AGAP001395-RA	SERINE PROTEASE	PROT/DIG
ENSANGT00000023723	AGAP006707-RA	SERINE PROTEASE	PROT/DIG
ENSANGT00000011298	AGAP003626-RA	SERINE PROTEASE SNAKE PRECURSOR EC3.4.21.-	PROT/DIG			-0.565667				1.58486	1.36456
ENSANGT00000022666	AGAP003995-RA	SITS BINDING SP105	PROT/DIG	0.796656	0.770277						1.09647
ENSANGT00000014247	AGAP003993-RA	SITS BINDING SP105	PROT/DIG			-0.95711
ENSANGT00000023208		28S RIBOSOMAL S12 MITOCHONDRIAL PRECURSOR MPR S12 MT RPS12	R/T/T	-0.406108		-0.740259	-0.771998			-0.307923	-0.404527
ENSANGT00000017569	AGAP000739-RA	40S RIBOSOMAL S10	R/T/T	0.532266	0.694889	0.929863					0.512451
ENSANGT00000011983	AGAP009998-RA	40S RIBOSOMAL S11	R/T/T			-0.877848					0.370047
ENSANGT00000022284	AGAP011077-RA	40S RIBOSOMAL S12	R/T/T			-0.808053
ENSANGT00000019074	AGAP000655-RA	40S RIBOSOMAL S14	R/T/T				-0.764651				0.41516
ENSANGT00000013205	AGAP004887-RA	40S RIBOSOMAL S17	R/T/T				-1.47281				-0.598671
ENSANGT00000010151	AGAP007913-RA	40S RIBOSOMAL S27A	R/T/T	-0.544095		-0.805609			-0.75		-0.206191
ENSANGT00000020171	AGAP011777-RA	40S RIBOSOMAL SA P40 34/67 KDA LAMININ	R/T/T	0.624755	0.889032	0.472789
ENSANGT00000020662	AGAP002306-RA	60S RIBOSOMAL L4	R/T/T	0.893458	0.902513	0.375874
ENSANGT00000026052	AGAP009031-RA	60S RIBOSOMAL L5	R/T/T	-0.791266
ENSANGT00000001317	AGAP002330-RA	60S RIBOSOME SUBUNIT BIOGENESIS NIP7 HOMOLOG KD93;	R/T/T	-0.683482	-0.543616	-0.854952		-0.770989		-0.444131	-0.913534
ENSANGT00000020113		ADP RIBOSYLATION FACTOR	R/T/T			-0.379781	1.0277
ENSANGT00000016870	AGAP001338-RA	ATP DEPENDENT HELICASE	R/T/T		-0.478653	-0.799115					0.281535
ENSANGT00000003952	AGAP011084-RA	ATP DEPENDENT RNA HELICASE	R/T/T	0.77982							-0.511683
ENSANGT00000024544	AGAP003663-RA	ATP DEPENDENT RNA HELICASE	R/T/T	0.681729	0.948185	0.363767					-0.249626
ENSANGT00000024636	AGAP009863-RA	ATP DEPENDENT RNA HELICASE	R/T/T	1.34078	0.453341	0.823425
ENSANGT00000013029	AGAP008578-RA	ATP DEPENDENT RNA HELICASE	R/T/T	0.916137	0.968864
ENSANGT00000025408	AGAP012796-RA	DNA DIRECTED RNA POLYMERASE I 40 KDA POLYPEPTIDE EC_2.7.7.6 RPA40;	R/T/T			-0.78941					-0.174011
ENSANGT00000019703	AGAP008393-RA	DNA DIRECTED RNA POLYMERASE II 14.5 KDA POLYPEPTIDE EC2.7.7.6 RPB9 RPB14 5	R/T/T		-0.834717	-0.763816		-0.852975		0.282696
ENSANGT00000006082	AGAP010064-RA	DNA DIRECTED RNA POLYMERASE II 23 KDA POLYPEPTIDE EC2.7.7.6 RPB25 XAP4 RPB5 RPABC1	R/T/T	-0.453283	-0.341201	-0.873551					-0.116754
ENSANGT00000017124	AGAP010321-RA	DNA DIRECTED RNA POLYMERASE II 33 KDA POLYPEPTIDE EC2.7.7.6 RPB3 RNA POLYMERASE II SUBUNIT 3 RPB33 RPB31	R/T/T	-0.475391		-1.09571					-0.353813
ENSANGT00000010008	AGAP007778-RA	DNA DIRECTED RNA POLYMERASE MITOCHONDRIAL PRECURSOR EC2.7.7.6 MTRPOL	R/T/T	1.11391	1.13856						0.605157
ENSANGT00000017467	AGAP005873-RA	DNA DIRECTED RNA POLYMERASES I II AND III 14.4 KDA POLYPEPTIDE EC2.7.7.6 RPB6 RPABC14 4 RPB14 4	R/T/T			-1.11467				-0.43742	-0.768487
ENSANGT00000011232	AGAP012397-RA	DNA DIRECTED RNA POLYMERASES I II AND III 17.1 KDA POLYPEPTIDE EC2.7.7.6 RPB17 RPB8	R/T/T			-1.32449		-1.04651			-1.16552
ENSANGT00000018390	AGAP007397-RA	DNA DIRECTED RNA POLYMERASES III 12.5 KDA POLYPEPTIDE EC2.7.7.6 RNA POLYMERASE III C11 SUBUNIT	R/T/T			-0.899059					0.781752
ENSANGT00000011425	AGAP004965-RB	DNA POLYMERASE EPSILON P12 SUBUNIT DNA POLYMERASE EPSILON SUBUNIT 4	R/T/T	-0.622506		-0.985345					-0.791358
ENSANGT00000021571	AGAP004614-RA	DNA POLYMERASE EPSILON SUBUNIT B EC2.7.7.7 DNA POLYMERASE II SUBUNIT B	R/T/T					-0.766588			-0.251022
ENSANGT00000026454	AGAP010018-RA	DNA REPLICATION COMPLEX GINS PSF2	R/T/T								-0.862245
ENSANGT00000010410	AGAP005800-RA	DNA REPLICATION LICENSING FACTOR	R/T/T								-0.863442
ENSANGT00000022005	AGAP008917-RA	DNA TOPOISOMERASE II EC5.99.1.3	R/T/T		-0.909516		1.39417		1.17
ENSANGT00000018623	AGAP009441-RA	ELONGATION FACTOR 2 EF 2	R/T/T	1.15599		0.514516					0.41376
ENSANGT00000010178	AGAP007894-RA	ELONGATION FACTOR G 1 MITOCHONDRIAL PRECURSOR MEF G 1 ELONGATION FACTOR G1	R/T/T	-0.957687	-0.392881	-0.524895				0.297719	0.453825
ENSANGT00000026675	AGAP011537-RA	EUKARYOTIC TRANSLATION INITIATION FACTOR 2C EIF2C EIF 2C	R/T/T	0.784845	1.0464	1.06628					0.480819
ENSANGT00000021183	AGAP011851-RA	EUKARYOTIC TRANSLATION INITIATION FACTOR 3 SUBUNIT EIF 3;	R/T/T		0.814229	0.348006					-0.432672
ENSANGT00000018868	AGAP007172-RB	EUKARYOTIC TRANSLATION INITIATION FACTOR 4E EIF4E EIF 4E CAP BINDING EIF 4F 25 KDA SUBUNIT	R/T/T			0.631341	-0.87298			-0.441077	-0.913393
ENSANGT00000010117	AGAP000399-RA	HETEROGENEOUS NUCLEAR RIBONUCLEOPROTEIN	R/T/T							-0.785115	-1.47849
ENSANGT00000023460	AGAP001419-RA	HETEROGENEOUS NUCLEAR RIBONUCLEOPROTEIN Q HNRNP Q HNRNP Q SYNAPTOTAGMIN BINDING CYTOPLASMIC RNA INTERACTING GLYCINE AND TYROSINE RICH RNA BINDING GRY RBP NS1 ASSOCIATED 1	R/T/T		0.635837	0.590273					-0.812645
ENSANGT00000012046	AGAP012710-RA	HISTONE H2B	R/T/T							0.465216	-1.2344
ENSANGT00000000003	AGAP012894-RA	HISTONE H2B	R/T/T								-0.885583
ENSANGT00000014480	AGAP011473-RA	MUS MUSCULUS ADULT MALE SMALL INTESTINE CDNA PRODUCT:METALLOTHIONEIN I ACTIVATOR	R/T/T	-0.552261	-0.389192		-0.938319
ENSANGT00000010185	AGAP009740-RA	N 2 N 2 DIMETHYLGUANOSINE TRNA METHYLTRANSFERASE EC2.1.1.32 TRNA GUANINE 26 N 2 N 2 METHYLTRANSFERASE TRNA 2 2 DIMETHYLGUANOSINE 26 METHYLTRANSFERASE TRNA M 2 2 G26 DIMETHYLTRANSFERASE	R/T/T			-0.761644
ENSANGT00000010500	AGAP008163-RA	NHP2 1 HIGH MOBILITY GROUP NUCLEAR 2 HOMOLOG 1 [U4/U6 U5] TRI SNRNP 15.5 KDA	R/T/T			-0.747608		-0.648065		-0.761941	-0.679465
ENSANGT00000012757	AGAP002547-RA	NUCLEAR CAP BINDING SUBUNIT 2.20 KDA NUCLEAR CAP BINDING NCBP 20 KDA SUBUNIT CBP20	R/T/T			-0.908341					-0.655476
ENSANGT00000022192	AGAP002780-RA	PRE BRANCH SITE P14	R/T/T	-0.455846	-0.452016	-0.981681					-0.361768
ENSANGT00000022231	AGAP007741-RA	RIBONUCLEASE HI LARGE SUBUNIT EC3.1.26.- RNASE HI LARGE SUBUNIT RNASE H 35	R/T/T		-0.802992						-0.360611
ENSANGT00000020928	AGAP009613-RA	RIBOSOMAL S7	R/T/T			-0.830513					-0.293365
ENSANGT00000004512	AGAP005871-RA	RIBOSOME BIOGENESIS BMS1 HOMOLOG	R/T/T	-0.902866	-0.856688				-0.29		-0.453846
ENSANGT00000013294	AGAP006808-RA	RIBOSOME BIOGENESIS REGULATORY HOMOLOG	R/T/T	-0.37002							-0.824795
ENSANGT00000019832	AGAP007492-RA	SIGNAL RECOGNITION PARTICLE 9 KDA SRP9	R/T/T	-0.452555		-0.740145					-0.872845
ENSANGT00000022993	AGAP010440-RA	SMALL NUCLEAR RIBONUCLEOPROTEIN E SNRNP E SM E SM E SME	R/T/T	-0.466749	-0.558033	-1.2529					-0.660597
ENSANGT00000002801	AGAP002658-RA	SMALL NUCLEAR RIBONUCLEOPROTEIN F SNRNP F SM F SM F SMF	R/T/T	-0.576439		-0.633595					-0.974454
ENSANGT00000002741	AGAP003936-RA	SMALL NUCLEAR RIBONUCLEOPROTEIN SM D2 SNRNP CORE D2 SM D2	R/T/T	-0.526358	-0.552642	-0.679268					-0.758644
ENSANGT00000016046	AGAP007325-RA	SPLICING FACTOR ARGININE/SERINE RICH SPLICING FACTOR	R/T/T	0.924598							-0.194424
ENSANGT00000020298	AGAP006733-RA	THO COMPLEX SUBUNIT 4 THO4 ALLY OF AML 1 AND LEF 1 ALY/REF	R/T/T	0.568558	0.9329						0.288793
ENSANGT00000011751	AGAP008045-RA	TRANSCRIPTION INITIATION FACTOR TFIID SUBUNIT 13 TRANSCRIPTION INITIATION FACTOR TFIID 18 KDA SUBUNIT TAF II 18 TAFII 18 TAFII18	R/T/T		-0.459103	-1.0281					-0.179682
ENSANGT00000014073	AGAP005428-RA	TRANSCRIPTION INITIATION SPT4 HOMOLOG	R/T/T		-0.530722	-0.765677	-0.755673	-0.986757			-0.201979
ENSANGT00000021562	AGAP007670-RB	U2 SMALL NUCLEAR RIBONUCLEOPROTEIN A' U2 SNRNP A'	R/T/T		-0.440285	-0.75935
ENSANGT00000010025	AGAP005136-RA	U6 SNRNA ASSOCIATED SM LSM2 SMALL NUCLEAR RIBONUCLEAR D HOMOLOG G7B SNRNP CORE SM SM X5	R/T/T	-0.599753	-0.576664	-1.49402					-0.552739
ENSANGT00000020162	AGAP011837-RA	U6 SNRNA ASSOCIATED SM LSM8	R/T/T	-0.716584	-0.548838	-0.861912					-0.103065
ENSANGT00000011747	AGAP001502-RA	10 KDA HEAT SHOCK PROTEIN MITOCHONDRIAL HSP10.10 KDA CHAPERONIN CPN10	RED/STR	-0.953954		-0.54896	-0.663116		-0.52	-0.826294	-1.27922
ENSANGT00000023759	AGAP006366-RC	2 OXOGLUTARATE DEHYDROGENASE E1 COMPONENT MITOCHONDRIAL PRECURSOR EC_1.2.4.2 ALPHA KETOGLUTARATE DEHYDROGENASE;	RED/STR	1.05016	1.3028						0.285758
ENSANGT00000017325	AGAP000551-RA	2 OXOGLUTARATE DEHYDROGENASE E1 COMPONENT MITOCHONDRIAL PRECURSOR EC1.2.4.2 ALPHA KETOGLUTARATE DEHYDROGENASE	RED/STR		0.511641						-1.03298
ENSANGT00000026238	AGAP000551-RA	2 OXOGLUTARATE DEHYDROGENASE E1 COMPONENT MITOCHONDRIAL PRECURSOR EC1.2.4.2 ALPHA KETOGLUTARATE DEHYDROGENASE	RED/STR			-0.38981				-1.28355
ENSANGT00000013033	AGAP006366-RC	2 OXOGLUTARATE DEHYDROGENASE E1 COMPONENT MITOCHONDRIAL PRECURSOR EC1.2.4.2 ALPHA KETOGLUTARATE DEHYDROGENASE	RED/STR	0.539224	0.990377
ENSANGT00000022670	AGAP003136-RA	2 OXOISOVALERATE DEHYDROGENASE ALPHA SUBUNIT MITOCHONDRIAL PRECURSOR EC1.2.4.4 BRANCHED CHAIN ALPHA KETO ACID DEHYDROGENASE E1 COMPONENT ALPHA CHAIN BCKDH E1 ALPHA	RED/STR		0.684657	0.292533	-0.941902				-0.417222
ENSANGT00000018590	AGAP005781-RA	5 AMINOLEVULINIC ACID SYNTHASE ERYTHROID SPECIFIC MITOCHONDRIAL PRECURSOR EC2.3.1.37 DELTA AMINOLEVULINATE SYNTHASE DELTA ALA SYNTHETASE ALAS E	RED/STR				-1.76649			-0.585872
ENSANGT00000018525	AGAP007852-RA	ACONITATE HYDRATASE MITOCHONDRIAL PRECURSOR EC4.2.1.3 CITRATE HYDRO LYASE ACONITASE	RED/STR	0.84762	1.56494						0.27268
ENSANGT00000018090	AGAP011053-RA	ALDO KETO REDUCTASE FAMILY 1 MEMBER	RED/STR	0.420956		-0.33825					0.982569
ENSANGT00000023259	AGAP011050-RA	ALDO KETO REDUCTASE FAMILY 1 MEMBER	RED/STR							0.685156	1.1614
ENSANGT00000019775	AGAP011052-RA	ALDO KETO REDUCTASE FAMILY 1 MEMBER;	RED/STR		-0.368397						1.56351
ENSANGT00000025210	AGAP012852-RA	ALDO KETO REDUCTASE FAMILY 1 MEMBER;	RED/STR		-0.495755						1.59276
ENSANGT00000013147	AGAP008632-RA	ALPHA AMINOADIPIC SEMIALDEHYDE SYNTHASE MITOCHONDRIAL PRECURSOR LKR/SDH [INCLUDES: LYSINE KETOGLUTARATE REDUCTASE EC1.5.1.8 LOR LKR ; SACCHAROPINE DEHYDROGENASE EC1.5.1.- 9 SDH ]	RED/STR								-2.49454
ENSANGT00000018813	AGAP007159-RA	ALPHA CRYSTALLIN CHAIN ALPHA CRYSTALLIN; Small heat shock protein. [Source:Uniprot/SPTREMBL;Acc:Q9GT43]	RED/STR							-1.66781	-0.541335
ENSANGT00000013938	AGAP008898-RA	ATPASE INHIBITOR MITOCHONDRIAL	RED/STR		-0.312188	-0.87602		-0.801763			-0.223268
ENSANGT00000021298	AGAP004904-RA	CATALASE	RED/STR
ENSANGT00000012410	AGAP010150-RA	CYTOCHROME B5 RELATED	RED/STR							0.807505	1.91813
ENSANGT00000020091	AGAP009537-RA	CYTOCHROME C	RED/STR		0.486593	0.377321				-0.403338	-0.837876
ENSANGT00000023200	AGAP010443-RA	CYTOCHROME C OXIDASE ASSEMBLY COX11 MITOCHONDRIAL PRECURSOR	RED/STR			-1.17539					-0.146905
ENSANGT00000021712	AGAP006936-RA	CYTOCHROME C1 HEME PROTEIN MITOCHONDRIAL CYTOCHROME C 1	RED/STR	0.836696	1.27173	0.667326					-0.227822
ENSANGT00000021702	AGAP005656-RA	CYTOCHROME P450	RED/STR							-0.652538	-0.8395
ENSANGT00000026706	AGAP009696-RA	CYTOCHROME P450	RED/STR	1.19474							-0.356277
ENSANGT00000013480	AGAP002195-RA	CYTOCHROME P450	RED/STR			0.39861	1.40759			-0.463625	-0.229623
ENSANGT00000015254	AGAP008212-RA AGAP008209-RA	CYTOCHROME P450	RED/STR	-0.821382	-0.770162	-0.411157					0.591405
ENSANGT00000016169		CYTOCHROME P450	RED/STR								0.834213
ENSANGT00000023998	AGAP008206-RA	CYTOCHROME P450	RED/STR			-0.384746				0.352786	0.850514
ENSANGT00000010313	AGAP000818-RA	CYTOCHROME P450	RED/STR	1.04958	0.466081				-0.44		0.954412
ENSANGT00000025086	AGAP008214-RA	CYTOCHROME P450	RED/STR		-0.658793						0.99963
ENSANGT00000022003	AGAP008212-RA	CYTOCHROME P450	RED/STR	-0.61975	-1.21198						1.05962
ENSANGT00000022757		CYTOCHROME P450	RED/STR		-0.575061						1.06366
ENSANGT00000024362	AGAP012295-RA	CYTOCHROME P450	RED/STR							0.375481	1.25322
ENSANGT00000025921	AGAP000877-RA	CYTOCHROME P450	RED/STR	0.784315	0.782292						1.31769
ENSANGT00000024734		CYTOCHROME P450	RED/STR								1.36687
ENSANGT00000026749	AGAP002868-RA	CYTOCHROME P450	RED/STR								1.37832
ENSANGT00000006812	AGAP008218-RA	CYTOCHROME P450	RED/STR	-0.844827	-0.741232					-0.237573	1.52766
ENSANGT00000016219	AGAP002869-RA	CYTOCHROME P450	RED/STR	-0.385406					-0.17	0.487891	1.55589
ENSANGT00000022704	AGAP008208-RA	CYTOCHROME P450	RED/STR			-0.41666					1.90551
ENSANGT00000021816	AGAP008213-RA	CYTOCHROME P450	RED/STR							0.802577	2.18165
ENSANGT00000021857	AGAP008219-RA	CYTOCHROME P450	RED/STR	-0.653937	-0.431631	-0.427839			-0.47		2.18244
ENSANGT00000025325	AGAP008209-RA AGAP008204-RA	CYTOCHROME P450	RED/STR						0.51	0.782324	2.33025
ENSANGT00000015257	AGAP008218-RA	CYTOCHROME P450	RED/STR	-1.28925	-0.68599						2.43938
ENSANGT00000022746		CYTOCHROME P450	RED/STR	-0.534796	-0.981945						2.53438
ENSANGT00000016967	AGAP002865-RA	CYTOCHROME P450	RED/STR			-0.866875				0.392737
ENSANGT00000016970	AGAP001076-RA	CYTOCHROME P450	RED/STR	0.59624	0.806149	0.53323			0.33
ENSANGT00000024595	AGAP012291-RA	CYTOCHROME P450	RED/STR		-0.409461	-1.04022		-0.873375
ENSANGT00000016180	AGAP002862-RA	CYTOCHROME P450	RED/STR				0.817497
ENSANGT00000001391	AGAP012294-RA	CYTOCHROME P450	RED/STR			-1.08044
ENSANGT00000018572	AGAP005774-RA	CYTOCHROME P450 MITOCHONDRIAL PRECURSOR	RED/STR			-0.576158	0.916451				-0.288725
ENSANGT00000002973	AGAP012800-RA	CYTOCHROME P450 MITOCHONDRIAL PRECURSOR	RED/STR							0.351895	1.10359
ENSANGT00000023383	AGAP008018-RA	CYTOCHROME P450 MITOCHONDRIAL PRECURSOR	RED/STR								1.51833
ENSANGT00000011790	AGAP008022-RA	CYTOCHROME P450 MITOCHONDRIAL PRECURSOR	RED/STR		-0.784571
ENSANGT00000021120	AGAP011852-RA	DEHYDROGENASE/REDUCTASE SDR FAMILY MEMBER 4 EC1.1.1.184 NADPH DEPENDENT CARBONYL REDUCTASE/NADP RETINOL DEHYDROGENASE CR PHCR PEROXISOMAL SHORT CHAIN ALCOHOL DEHYDROGENASE NADPH DEPENDENT RETINOL DEHYDROGENASE/REDUCTASE NDRD	RED/STR								1.34848
ENSANGT00000014300	AGAP010282-RA	DNA MISMATCH REPAIR MSH2 MUTS HOMOLOG 2;	RED/STR			-0.841305					-0.345659
ENSANGT00000022059	AGAP002752-RA	DNAJ	RED/STR	1.28739	0.66636	0.739709					-0.563121
ENSANGT00000013114	AGAP004849-RA	DNAJ	RED/STR		-0.847532	-0.667863
ENSANGT00000014413	AGAP010239-RA	DNAJ HOMOLOG SUBFAMILY MEMBER	RED/STR			-0.500785	-0.834118		-0.68	0.470149	0.756645
ENSANGT00000020497	AGAP001101-RA	ESTERASE PRECURSOR EC3.1.1.1 CARBOXYLIC ESTER HYDROLASE	RED/STR			-0.787142
ENSANGT00000013058	AGAP004382-RA	GLUTATHIONE S TRANSFERASE EC2.5.1.18 GST CLASS THETA	RED/STR	-0.490587	-0.662478		-0.73157				-1.08843
ENSANGT00000012678	AGAP004380-RA	GLUTATHIONE S TRANSFERASE EC2.5.1.18 GST CLASS THETA	RED/STR			-0.931294					-0.682416
ENSANGT00000017419	AGAP000761-RA	GLUTATHIONE S TRANSFERASE EC2.5.1.18 GST CLASS THETA	RED/STR	-0.467395	-0.364313	-0.772002					0.277457
ENSANGT00000013134	AGAP000888-RA	GLUTATHIONE S TRANSFERASE EC2.5.1.18 GST CLASS THETA	RED/STR			-0.729362	-0.724823	-0.830451
ENSANGT00000013097	AGAP004378-RA	GLUTATHIONE S TRANSFERASE EC2.5.1.18 GST CLASS THETA	RED/STR	-0.766937	-0.756812
ENSANGT00000024821	AGAP006961-RA	HEAT SHOCK HSP	RED/STR								-0.815289
ENSANGT00000021793	AGAP006958-RA	HEAT SHOCK HSP	RED/STR			0.746867	1.03806		0.99	0.494841	-0.302431
ENSANGT00000022483	AGAP000163-RA	MICROSOMAL GLUTATHIONE S TRANSFERASE 1 EC2.5.1.18 MICROSOMAL GST 1 MICROSOMAL GST I	RED/STR			-0.795889		-0.810549		0.37529	-0.179799
ENSANGT00000024947	AGAP000165-RA	MICROSOMAL GLUTATHIONE S TRANSFERASE 1 EC2.5.1.18 MICROSOMAL GST 1 MICROSOMAL GST I	RED/STR			-0.941967
ENSANGT00000014061	AGAP012136-RA	MITOCHONDRIAL 28S RIBOSOMAL S25 S25MT MRP S25	RED/STR		-0.454397	-0.792455					-0.593601
ENSANGT00000022176	AGAP002777-RA	MITOCHONDRIAL 28S RIBOSOMAL S33 S33MT MRP S33	RED/STR			-1.13638	-0.609785	-1.03492			-0.375744
ENSANGT00000018542	AGAP000958-RA	MITOCHONDRIAL GLUTAMATE CARRIER SOLUTE CARRIER FAMILY 25 MEMBER	RED/STR		0.844296						0.460422
ENSANGT00000010634	AGAP009128-RA	MITOCHONDRIAL GLUTAMATE CARRIER SOLUTE CARRIER FAMILY 25 MEMBER	RED/STR	0.646868	0.328416		-0.971965			0.719818	0.934667
ENSANGT00000017986	AGAP010606-RA	MITOCHONDRIAL IMPORT INNER MEMBRANE TRANSLOCASE SUBUNIT TIM8 DEAFNESS DYSTONIA	RED/STR					-1.11312
ENSANGT00000024604	AGAP010786-RA	MITOCHONDRIAL IMPORT RECEPTOR SUBUNIT TOM34 TRANSLOCASE OF OUTER MEMBRANE 34 KDA SUBUNIT	RED/STR				2.7665
ENSANGT00000017821	AGAP005558-RA	MITOCHONDRIAL PROCESSING PEPTIDASE BETA SUBUNIT MITOCHONDRIAL PRECURSOR EC3.4.24.64 BETA MPP P 52	RED/STR	0.884621	1.03743					0.504492	0.253736
ENSANGT00000017699	AGAP004709-RA	MITOCHONDRIAL UBIQUINOL CYTOCHROME C REDUCTASE COMPLEX FRAGMENT	RED/STR	-0.787401		-0.476417
ENSANGT00000020981	AGAP009603-RA	MITOCHONDRIAL UNCOUPLING UCP	RED/STR		1.17004						0.86116
ENSANGT00000008046	AGAP000253-RA	MITOCHONDRIAL UNCOUPLING UCP	RED/STR		1.33661
ENSANGT00000012187	AGAP001711-RA	NADH UBIQUINONE OXIDOREDUCTASE 23 KDA SUBUNIT MITOCHONDRIAL PRECURSOR EC1.6.5.3 EC1.6.99.- 3 COMPLEX I 23KD CI 23KD TYKY SUBUNIT	RED/STR			-0.428836	-0.894251
ENSANGT00000021345	AGAP000794-RA	NADH UBIQUINONE OXIDOREDUCTASE 49 KDA SUBUNIT MITOCHONDRIAL PRECURSOR EC1.6.5.3 EC1.6.99.- 3 COMPLEX I 49KD CI 49KD	RED/STR	1.12388	1.35418	0.701223				0.348726	0.402001
ENSANGT00000022170	AGAP001653-RA	NADH UBIQUINONE OXIDOREDUCTASE 75 KDA SUBUNIT MITOCHONDRIAL PRECURSOR EC1.6.5.3 EC1.6.99.- 3 COMPLEX I 75KD CI 75KD	RED/STR	1.0825	1.19873						0.601241
ENSANGT00000013628	AGAP012705-RA	NADH UBIQUINONE OXIDOREDUCTASE SUBUNIT B14 5A EC_1.6.5.3 EC_1.6.99.- 3 COMPLEX I B14 5A CI B14 5A;	RED/STR			-0.782486
ENSANGT00000019421	AGAP000184-RA	NADP DEPENDENT MALIC ENZYME EC1.1.1.40 NADP ME MALIC ENZYME 1	RED/STR		1.14001
ENSANGT00000019316	AGAP000500-RA	NITRIC OXIDE SYNTHASE EC1.14.13.39 NOS TYPE NOS	RED/STR	0.682222	0.765998						0.203625
ENSANGT00000020634	AGAP006264-RB	PEROXISOMAL TARGETING SIGNAL 2 RECEPTOR PTS2 RECEPTOR PEROXIN 7	RED/STR	0.984667							0.300681
ENSANGT00000011843	AGAP003586-RA	PHOSPHATE CARRIER PROTEIN MITOCHONDRIAL PRECURSOR PTP	RED/STR	0.598667	1.12591						-0.13719
ENSANGT00000013962	AGAP004247-RB	PHOSPHOLIPID HYDROPEROXIDE GLUTATHIONE PEROXIDASE EC1.11.1.12 GPX 4	RED/STR	-0.678418	-0.894715	-0.423269			-0.32		0.874107
ENSANGT00000022894	AGAP004247-RA	PHOSPHOLIPID HYDROPEROXIDE GLUTATHIONE PEROXIDASE MITOCHONDRIAL PRECURSOR EC_1.11.1.12 PHGPX GPX 4; glutathione dependent peroxidase [Source:Anopheles_symbol;Acc:GPX2-b]	RED/STR	-0.467803	-0.810964	-0.525886			-0.44
ENSANGT00000019912	AGAP000109-RA	PROBABLE CYTOCHROME C OXIDASE POLYPEPTIDE VIIA MITOCHONDRIAL PRECURSOR EC1.9.3.1 CYTOCHROME C OXIDASE SUBUNIT VIIA	RED/STR	1.06793	0.758882					-0.337474	-0.478443
ENSANGT00000010899	AGAP007572-RA	RETINOL DEHYDROGENASE EC1.1.1.-	RED/STR		0.324913	-0.537888			-0.75		-0.173245
ENSANGT00000021522	AGAP007662-RA	RETINOL DEHYDROGENASE EC1.1.1.-	RED/STR			-0.597453	1.2301				0.554803
ENSANGT00000012806	AGAP006804-RA	RIBOSOME RECYCLING FACTOR	RED/STR	-0.515584	-0.434175	-0.865024	-0.989705		-1.03	0.461814	0.419262
ENSANGT00000007118	AGAP007981-RA	SHORT CHAIN DEHYDROGENASE/REDUCTASE 3 EC1.1.-.- RETINAL SHORT CHAIN DEHYDROGENASE/REDUCTASE 1 RETSDR1	RED/STR		-0.375559	-0.725302		-0.901925		0.251459	0.451702
ENSANGT00000020201	AGAP011824-RA	THIOREDOXIN DEPENDENT PEROXIDASE	RED/STR
ENSANGT00000009997	AGAP000396-RA	THIOREDOXIN DEPENDENT PEROXIDASE 1	RED/STR
ENSANGT00000019782	AGAP011054-RA	THIOREDOXIN PEROXIDASE2	RED/STR
ENSANGT00000009930	AGAP007918-RA	XANTHINE DEHYDROGENASE EC_1.17.1.4 XD; Xanthine dehydrogenase (Fragment). [Source:Uniprot/SPTREMBL;Acc:Q8I9N3]	RED/STR				-0.777978			-0.405942
ENSANGT00000020618	AGAP006225-RA AGAP006220-RA	XANTHINE DEHYDROGENASE EC1.1.1.204 XD	RED/STR	0.663994	0.440114					0.712036	2.01957
ENSANGT00000011059	AGAP009493-RA	ACETYLCHOLINE RECEPTOR PROTEIN CHAIN PRECURSOR	TRP			-0.25376	0.917427			0.523896	0.730556
ENSANGT00000014881	AGAP002358-RA	ADP ATP CARRIER ADP/ATP TRANSLOCASE ADENINE NUCLEOTIDE TRANSLOCATOR ANT	TRP				-1.47601				0.312921
ENSANGT00000016901	AGAP004476-RA	AMINE TRANSPORTER VESICULAR AMINE TRANSPORTER SOLUTE CARRIER FAMILY 18 MEMBER	TRP		0.964467	0.96843				0.292477
ENSANGT00000024749	AGAP010325-RA	AQUAPORIN WATER CHANNEL AQUAPORIN WATER CHANNEL	TRP								1.19135
ENSANGT00000026763	AGAP010326-RA	AQUAPORIN WATER CHANNEL AQUAPORIN WATER CHANNEL	TRP							-0.285782	1.65212
ENSANGT00000016769	AGAP008843-RA	AQUAPORIN WATER CHANNEL AQUAPORIN WATER CHANNEL	TRP	0.370324			0.802111
ENSANGT00000013004	AGAP012156-RA	ATP BINDING CASSETTE SUB FAMILY A MEMBER ATP BINDING CASSETTE TRANSPORTER ATP BINDING CASSETTE	TRP	-0.519059	-0.546513						1.19887
ENSANGT00000019853	AGAP002071-RA	ATP BINDING CASSETTE SUB FAMILY D MEMBER 3.70 KDA PEROXISOMAL MEMBRANE PMP70	TRP								1.38422
ENSANGT00000010790	AGAP002693-RA	ATP BINDING CASSETTE SUB FAMILY F MEMBER 2 IRON INHIBITED ABC TRANSPORTER 2 HUSSY 18	TRP	0.537917	0.984085	0.608168
ENSANGT00000020745	AGAP007655-RA	ATP BINDING CASSETTE SUB FAMILY G MEMBER	TRP								1.27196
ENSANGT00000014782	AGAP009850-RA	ATP BINDING CASSETTE SUB FAMILY G MEMBER	TRP		0.775238	0.478215				-0.392676
ENSANGT00000023676	AGAP005134-RA	ATP SYNTHASE ALPHA CHAIN MITOCHONDRIAL PRECURSOR EC3.6.3.14	TRP	1.31516	1.72964	0.541739
ENSANGT00000024324	AGAP012081-RA	ATP SYNTHASE BETA CHAIN MITOCHONDRIAL PRECURSOR EC_3.6.3.14;	TRP	1.52675	1.58786	0.46873					0.246714
ENSANGT00000016863	AGAP012106-RA	ATP SYNTHASE BETA CHAIN MITOCHONDRIAL PRECURSOR EC_3.6.3.14;	TRP	1.45055	1.56189	0.773509					0.261542
ENSANGT00000016868	AGAP012106-RA	ATP SYNTHASE BETA CHAIN MITOCHONDRIAL PRECURSOR EC_3.6.3.14;	TRP	1.22893	1.55413	0.67902					0.276309
ENSANGT00000017674	AGAP004478-RA	ATP SYNTHASE COUPLING FACTOR B MITOCHONDRIAL PRECURSOR	TRP		-0.571233	-1.08423					0.383017
ENSANGT00000012895	AGAP004212-RA	CALRETICULIN PRECURSOR CRP55 CALREGULIN HACBP	TRP			0.755102					-1.28558
ENSANGT00000024052	AGAP009385-RA	CELLULAR RETINALDEHYDE BINDING CRALBP	TRP							-0.633954	-2.38545
ENSANGT00000014554	AGAP009379-RA	CELLULAR RETINALDEHYDE BINDING CRALBP	TRP		0.618113						-2.37474
ENSANGT00000026611	AGAP005388-RA	CELLULAR RETINALDEHYDE BINDING CRALBP	TRP			-0.761983					-0.55016
ENSANGT00000010934	AGAP006594-RA	COTRANSPORTER	TRP		-0.419907	-0.375612				-0.8398	-1.45012
ENSANGT00000022236	AGAP009649-RA	COTRANSPORTER	TRP			-1.16298		-0.964585			-0.259648
ENSANGT00000019885	AGAP011426-RA	COTRANSPORTER	TRP	0.409962	0.314462					-0.369953	1.46396
ENSANGT00000021422	AGAP008931-RA	COTRANSPORTER	TRP		0.505894						1.49886
ENSANGT00000012045	AGAP001116-RA	D AMINO ACID OXIDASE EC1.4.3.3 DAMOX DAO DAAO	TRP				-1.15147			-2.23092	-1.70499
ENSANGT00000020495	AGAP001098-RA	D AMINO ACID OXIDASE EC1.4.3.3 DAMOX DAO DAAO	TRP								0.784457
ENSANGT00000010229	AGAP010398-RA	DIMETHYLANILINE MONOOXYGENASE [N OXIDE FORMING] EC1.14.13.8 FLAVIN CONTAINING MONOOXYGENASE FMO DIMETHYLANILINE OXIDASE	TRP		-1.05976					-0.659071	-1.09554
ENSANGT00000026489	AGAP012417-RA	EXOCYST COMPLEX COMPONENT 1 EXOCYST COMPLEX COMPONENT SEC3;	TRP			-0.580392	-0.623522		-0.82
ENSANGT00000016841	AGAP009173-RA	FRUCTOSE 1 6 BISPHOSPHATASE EC3.1.3.11 D FRUCTOSE 1 6 BISPHOSPHATE 1 PHOSPHOHYDROLASE FBPASE	TRP							-0.848739
ENSANGT00000023048	AGAP003785-RA	GLUCOSE DEHYDROGENASE [ACCEPTOR] PRECURSOR EC1.1.99.10 [CONTAINS: GLUCOSE DEHYDROGENASE [ACCEPTOR] SHORT PROTEIN]	TRP	0.742762	0.549356						1.57492
ENSANGT00000015052	AGAP003785-RA	GLUCOSE DEHYDROGENASE [ACCEPTOR] PRECURSOR EC1.1.99.10 [CONTAINS: GLUCOSE DEHYDROGENASE [ACCEPTOR] SHORT PROTEIN]	TRP								1.59654
ENSANGT00000013930	AGAP001273-RA	IMPORTIN ALPHA SUBUNIT KARYOPHERIN ALPHA SUBUNIT	TRP	0.557218	0.825189	0.302335	-1.1288
ENSANGT00000015236	AGAP003769-RA	IMPORTIN BETA 3 KARYOPHERIN BETA 3 RAN BINDING 5 RANBP5	TRP	0.65012	0.970439	0.536592				-0.334429
ENSANGT00000023359	AGAP001281-RA AGAP001282-RA	INWARD RECTIFIER POTASSIUM CHANNEL POTASSIUM CHANNEL INWARDLY RECTIFYING SUBFAMILY J MEMBER INWARD RECTIFIER K+ CHANNEL	TRP		0.377439	-0.385478					0.781973
ENSANGT00000014764	AGAP003206-RA	MONOCARBOXYLATE TRANSPORTER MCT	TRP		0.398736	0.299519					-1.18693
ENSANGT00000017425	AGAP000040-RA	MONOCARBOXYLATE TRANSPORTER MCT	TRP			0.362417					-0.796042
ENSANGT00000001582	AGAP000718-RA	MONOCARBOXYLATE TRANSPORTER MCT	TRP		0.378299						0.803785
ENSANGT00000025266	AGAP003205-RA	MONOCARBOXYLATE TRANSPORTER MCT;	TRP								-2.51158
ENSANGT00000015146	AGAP009799-RA	MULTIDRUG RESISTANCE ASSOCIATED	TRP			-0.753409	-1.0689	-0.886617	-0.99		0.282231
ENSANGT00000025779	AGAP001777-RA	MULTIDRUG RESISTANCE ASSOCIATED	TRP			-0.33328					0.97479
ENSANGT00000006599	AGAP008437-RA	MULTIDRUG RESISTANCE ASSOCIATED	TRP								1.27202
ENSANGT00000013018	AGAP006364-RC	MULTIDRUG RESISTANCE P GLYCOPROTEIN	TRP		0.900458
ENSANGT00000016126	AGAP010383-RA	OLIGOPEPTIDE TRANSPORTER PEPTIDE TRANSPORTER H+/PEPTIDE COTRANSPORTER	TRP		0.461317						-1.74576
ENSANGT00000020524	AGAP010509-RA	ORGANIC CATION/CARNITINE TRANSPORTER 2 SOLUTE CARRIER FAMILY 22 MEMBER 5 HIGH AFFINITY SODIUM DEPENDENT CARNITINE COTRANSPORTER	TRP			-0.350981	-0.977081				-0.251452
ENSANGT00000020400	AGAP004107-RA	ORGANIC CATION/CARNITINE TRANSPORTER 2 SOLUTE CARRIER FAMILY 22 MEMBER 5 HIGH AFFINITY SODIUM DEPENDENT CARNITINE COTRANSPORTER	TRP		0.453494	-0.525967				0.441087	1.84614
ENSANGT00000020305	AGAP004107-RA	ORGANIC CATION/CARNITINE TRANSPORTER 2 SOLUTE CARRIER FAMILY 22 MEMBER 5 HIGH AFFINITY SODIUM DEPENDENT CARNITINE COTRANSPORTER	TRP	0.537152	0.833989					0.368624	1.91072
ENSANGT00000003882	AGAP004468-RA	PHOSDUCIN PHD 33 KDA PHOTOTRANSDUCING	TRP		-0.805655	-0.419889			-0.33
ENSANGT00000021888	AGAP002466-RA	POTASSIUM CHANNEL SUBFAMILY K MEMBER ACID SENSITIVE POTASSIUM CHANNEL TASK TWIK RELATED ACID SENSITIVE K+ CHANNEL TWO PORE POTASSIUM CHANNEL KT3	TRP								-1.10998
ENSANGT00000008260	AGAP011271-RA	PROBABLE CATION TRANSPORTING ATPASE EC3.6.3.-	TRP					-0.817167
ENSANGT00000018244	AGAP010854-RA	PROTON ASSOCIATED SUGAR TRANSPORTER A PAST A DELETED IN NEUROBLASTOMA 5 DNB 5	TRP								-1.04743
ENSANGT00000018218		PROTON ASSOCIATED SUGAR TRANSPORTER A PAST A DELETED IN NEUROBLASTOMA 5 DNB 5	TRP			-0.446915					1.31198
ENSANGT00000007850	AGAP002011-RA	RHESUS BLOOD GROUP ASSOCIATED GLYCOPROTEIN ERYTHROCYTE PLASMA MEMBRANE 50 KDA GLYCOPROTEIN RH50A	TRP		0.389732	-0.244191					-1.95857
ENSANGT00000022082	AGAP002528-RA	SEDLIN TRAFFICKING PARTICLE COMPLEX 2	TRP	-0.48328	-0.545686	-0.77226					-0.140789
ENSANGT00000026539	AGAP001966-RA	SODIUM DEPENDENT MULTIVITAMIN TRANSPORTER NA + DEPENDENT MULTIVITAMIN TRANSPORTER	TRP		0.392183						1.07401
ENSANGT00000026669	AGAP010861-RA AGAP010862-RA	SODIUM DEPENDENT TRANSPORTER	TRP				-0.836424				1.79905
ENSANGT00000025303	AGAP002858-RA	SODIUM/POTASSIUM TRANSPORTING ATPASE ALPHA CHAIN EC_3.6.3.9 SODIUM PUMP NA+/K+ ATPASE;	TRP	0.887735		0.408665			0.54		-0.154887
ENSANGT00000007623	AGAP007055-RA	SOLUTE CARRIER FAMILY 13 MEMBER 2 NA + /DICARBOXYLATE COTRANSPORTER NADC;	TRP		0.946807						0.372158
ENSANGT00000024758	AGAP005563-RA	SOLUTE CARRIER FAMILY 2 FACILITATED GLUCOSE TRANSPORTER MEMBER 8 GLUCOSE TRANSPORTER TYPE 8 GLUCOSE TRANSPORTER TYPE X1;	TRP			-0.346422				0.978537	0.914307
ENSANGT00000013858	AGAP001236-RA	SOLUTE CARRIER FAMILY 2 FACILITATED GLUCOSE TRANSPORTER MEMBER GLUCOSE TRANSPORTER TYPE	TRP		0.758899						-0.292017
ENSANGT00000022745	AGAP005238-RA	SOLUTE CARRIER FAMILY 2 FACILITATED GLUCOSE TRANSPORTER MEMBER GLUCOSE TRANSPORTER TYPE	TRP		0.322858						1.05888
ENSANGT00000002479	AGAP007752-RA	SOLUTE CARRIER FAMILY 2 FACILITATED GLUCOSE TRANSPORTER MEMBER GLUCOSE TRANSPORTER TYPE	TRP							-0.729672	1.85282
ENSANGT00000002462	AGAP007753-RA	SOLUTE CARRIER FAMILY 2 FACILITATED GLUCOSE TRANSPORTER MEMBER GLUCOSE TRANSPORTER TYPE	TRP			-0.452221					2.34778
ENSANGT00000019261	AGAP000618-RA	SUCCINATE DEHYDROGENASE [UBIQUINONE] CYTOCHROME B SMALL SUBUNIT MITOCHONDRIAL PRECURSOR CYBS SUCCINATE UBIQUINONE REDUCTASE MEMBRANE ANCHOR SUBUNIT QPS2 CII 4 SUCCINATE DEHYDROGENASE COMPLEX SUBUNIT D	TRP	0.834649	0.470113
ENSANGT00000010243	AGAP010429-RA	SUCCINATE DEHYDROGENASE [UBIQUINONE] FLAVOPROTEIN SUBUNIT MITOCHONDRIAL PRECURSOR EC1.3.5.1 FP FLAVOPROTEIN SUBUNIT OF COMPLEX II	TRP	0.534292	1.07627
ENSANGT00000017418	AGAP010672-RA	SUCCINATE DEHYDROGENASE CYTOCHROME B560 SUBUNIT MITOCHONDRIAL PRECURSOR INTEGRAL MEMBRANE CII 3 QPS1 QPS 1	TRP		0.803848		-0.892837
ENSANGT00000013027	AGAP004350-RA	SYNAPTIC VESICLE 2 SV2	TRP								-2.99694
ENSANGT00000020967		SYNAPTIC VESICLE 2 SV2	TRP		-0.684431						-2.17255
ENSANGT00000014486	AGAP012761-RA	SYNAPTIC VESICLE 2A SV2	TRP			-0.775864
ENSANGT00000012825	AGAP001759-RA	TRANSPORT SEC23 RELATED	TRP	0.844159	0.693149	0.718714	0.681273		0.79
ENSANGT00000016786	AGAP009182-RA	TRANSPORT SEC61 ALPHA SUBUNIT	TRP		0.710896					-0.386492	-1.14724
ENSANGT00000014901	AGAP011504-RA	TRANSPORT SEC61 BETA SUBUNIT	TRP		0.723648	0.67105				-0.31556	-0.945593
ENSANGT00000016118	AGAP010344-RA	TRANSPORTER	TRP								-1.37177
ENSANGT00000020886	AGAP004635-RA	TRANSPORTER	TRP			-0.714303				0.457311	0.775301
ENSANGT00000013476	AGAP005892-RA	TRANSPORTIN 1 IMPORTIN BETA 2 KARYOPHERIN BETA 2;	TRP		0.801337
ENSANGT00000022450	AGAP003153-RA	VACUOLAR ATP SYNTHASE CATALYTIC SUBUNIT A UBIQUITOUS EC3.6.3.14 V ATPASE A SUBUNIT 1 VACUOLAR PROTON PUMP ALPHA SUBUNIT 1 V ATPASE 69 KDA SUBUNIT 1	TRP	0.756504	0.867389	0.35017			0.4		-0.565319
ENSANGT00000018716	AGAP002884-RA	VACUOLAR ATP SYNTHASE SUBUNIT B EC3.6.3.14 V ATPASE SUBUNIT VACUOLAR PROTON PUMP B ENDOMEMBRANE PROTON PUMP 58 KDA SUBUNIT	TRP		0.902429
ENSANGT00000017401	AGAP005845-RA	VACUOLAR ATP SYNTHASE SUBUNIT C EC3.6.3.14 V ATPASE C SUBUNIT VACUOLAR PROTON PUMP C SUBUNIT	TRP	0.954644	1.37811	0.375265					-0.750185
ENSANGT00000008399	AGAP001588-RA	VACUOLAR PROTON TRANSLOCATING ATPASE 116 KDA SUBUNIT A V ATPASE 116 KDA PROTON PUMP 116 KDA SUBUNIT 1	TRP	0.883892	0.414675						0.212776
ENSANGT00000024676	AGAP001587-RA	VACUOLAR PROTON TRANSLOCATING ATPASE 116 KDA SUBUNIT A V ATPASE 116 KDA PROTON PUMP 116 KDA SUBUNIT 1	TRP	0.516624	0.774371	0.269217
ENSANGT00000015419	AGAP002338-RA	VACUOLAR SORTING 29 VESICLE SORTING 29	TRP	-0.361054	-0.482158	-0.825027
ENSANGT00000016192	AGAP012717-RA	VESICLE TRAFFICKING SEC22B SEC22 VESICLE TRAFFICKING 1	TRP		-0.561959	-0.913132				-0.272527	-0.623399
ENSANGT00000015171	AGAP009322-RA	VESICLE TRANSPORT THROUGH INTERACTION WITH T SNARES HOMOLOG 1A VESICLE TRANSPORT V SNARE VTI1 2 VTI1 RP2	TRP	-0.772548							-0.11389
ENSANGT00000020494	AGAP003112-RA	VESICLE TRANSPORT THROUGH INTERACTION WITH T SNARES HOMOLOG 1B VESICLE TRANSPORT V SNARE VTI1 1 VTI1 RP1	TRP	-0.631667		-1.13276					0.479501
ENSANGT00000012892	AGAP004203-RA	VITELLOGENIN PRECURSOR [CONTAINS: VITELLIN LIGHT CHAIN VL ; VITELLIN HEAVY CHAIN VH ]	TRP		0.964128						-0.947942
ENSANGT00000024050	AGAP002578-RA	VOLTAGE DEPENDENT TYPE CALCIUM CHANNEL ALPHA SUBUNIT VOLTAGE GATED CALCIUM CHANNEL ALPHA SUBUNIT CALCIUM CHANNEL L TYPE ALPHA 1 POLYPEPTIDE	TRP				0.936979
ENSANGT00000012041	AGAP012772-RA	ZINC TRANSPORTER SL SOLUTE CARRIER FAMILY 39 MEMBER HISTIDINE RICH MEMBRANE KE4	TRP			-0.272872				-0.235631	0.790703
ENSANGT00000000378		UNKNOWN	UNK								0.769491
ENSANGT00000000849	AGAP012622-RA	UNKNOWN;	UNK		-0.445776	-1.0041					-0.847716
ENSANGT00000001212	AGAP002408-RA	UNKNOWN	UNK		-0.442767					-0.400973	-0.90991
ENSANGT00000001824		UNKNOWN	UNK								1.03035
ENSANGT00000002001	AGAP012469-RA	UNKNOWN;	UNK								1.045
ENSANGT00000002421	AGAP004954-RA	UNKNOWN	UNK		-0.892338					-0.463039	0.541679
ENSANGT00000002531	AGAP012460-RA	UNKNOWN	UNK			-0.931206					-0.154255
ENSANGT00000002571	AGAP006575-RA	UNKNOWN	UNK			-0.916669				-0.362376	-0.971537
ENSANGT00000003399	AGAP004787-RA	UNKNOWN	UNK		0.390198	-0.322745				0.564543	1.17583
ENSANGT00000003904	AGAP003488-RA	UNKNOWN	UNK				-0.655087			-0.973989	-0.747343
ENSANGT00000003943	AGAP011086-RA	UNKNOWN	UNK	-0.542719	-0.932376					0.270488	-0.379035
ENSANGT00000003946	AGAP004508-RA	UNKNOWN	UNK			0.769999					-0.207564
ENSANGT00000003954	AGAP011080-RA	UNKNOWN	UNK	0.773709	0.988639	0.341269			0.45		-0.301781
ENSANGT00000004042	AGAP004033-RA	UNKNOWN	UNK				0.779596
ENSANGT00000004133	AGAP001157-RA	UNKNOWN	UNK		0.533427	0.346528					0.775894
ENSANGT00000005253	AGAP009117-RA	UNKNOWN	UNK		0.496171		0.804566				0.567448
ENSANGT00000005526		UNKNOWN	UNK		-0.982096	-0.375707					0.8003
ENSANGT00000005566	AGAP003766-RA	UNKNOWN	UNK								0.927899
ENSANGT00000005715	AGAP005952-RA	UNKNOWN	UNK			-0.706625	0.904199			-0.616151
ENSANGT00000006560	AGAP008518-RA	UNKNOWN	UNK		0.78406	0.529762					-0.369882
ENSANGT00000007163	AGAP005533-RA	UNKNOWN	UNK		-0.472776	-0.972825					-0.207608
ENSANGT00000007195	AGAP007929-RA	UNKNOWN	UNK		-0.50134	-0.795116
ENSANGT00000007337	AGAP000612-RA	UNKNOWN	UNK		0.412119	2.61121					-0.310011
ENSANGT00000008196	AGAP011334-RA	UNKNOWN	UNK	0.788024	0.681913	0.443526			0.52	0.444295	0.259456
ENSANGT00000008952	AGAP012400-RA	UNKNOWN	UNK	0.503031							2.4384
ENSANGT00000009044	AGAP012280-RA	UNKNOWN	UNK			-0.30728				0.399338	1.12369
ENSANGT00000009119	AGAP012204-RA	UNKNOWN	UNK		-0.47182					-0.422462	-0.86688
ENSANGT00000009265	AGAP007714-RA	UNKNOWN	UNK	-0.405586		-0.47156	-0.798313
ENSANGT00000009343	AGAP007611-RA	UNKNOWN	UNK		0.75859
ENSANGT00000009351	AGAP007601-RA	UNKNOWN;	UNK		-1.34385						-1.03739
ENSANGT00000009630	AGAP001508-RA	UNKNOWN	UNK			1.02587
ENSANGT00000009655	AGAP001475-RA	UNKNOWN;	UNK								1.32626
ENSANGT00000009743	AGAP001357-RA	UNKNOWN	UNK			-0.819677
ENSANGT00000009899	AGAP009982-RA	UNKNOWN;	UNK				-0.858943			0.50179	0.716986
ENSANGT00000009903	AGAP005091-RC	UNKNOWN	UNK			0.616195				0.508393	1.09421
ENSANGT00000009906	AGAP006946-RA	UNKNOWN	UNK			-0.800108					-0.616779
ENSANGT00000009988	AGAP006507-RA	UNKNOWN	UNK			2.51286		2.48197	2.22	2.24009
ENSANGT00000010013	AGAP005109-RA	UNKNOWN	UNK			-1.0023					0.340315
ENSANGT00000010019	AGAP000385-RA	UNKNOWN	UNK	0.75821	0.528404	0.324474					0.485045
ENSANGT00000010026	AGAP007946-RA	UNKNOWN	UNK	-0.419252	-0.407571	-0.665067				-0.39401	-0.88543
ENSANGT00000010040	AGAP006529-RC	UNKNOWN	UNK			-1.31457					-0.282775
ENSANGT00000010050	AGAP007902-RA	UNKNOWN	UNK	0.624299	0.967802	-0.608168				0.331885
ENSANGT00000010054	AGAP006506-RA	UNKNOWN	UNK	-0.661883		2.39626	1.67515	2.16088		1.9027
ENSANGT00000010065	AGAP006504-RA	UNKNOWN	UNK			1.01805				0.623846	-0.20682
ENSANGT00000010096	AGAP007942-RA	UNKNOWN	UNK	-0.762891		0.390185					-0.246625
ENSANGT00000010107	AGAP007940-RA	UNKNOWN	UNK								-0.953428
ENSANGT00000010140	AGAP004065-RA	UNKNOWN	UNK
ENSANGT00000010201	AGAP007906-RA	UNKNOWN	UNK			1.29098
ENSANGT00000010207	AGAP007936-RA	UNKNOWN	UNK			-1.16505					-0.349377
ENSANGT00000010221	AGAP010392-RA	UNKNOWN	UNK								-0.775279
ENSANGT00000010238	AGAP009730-RA	UNKNOWN	UNK	0.536413	0.814777	0.900881
ENSANGT00000010239	AGAP000381-RA	UNKNOWN	UNK	1.03215		0.625941	0.727515		0.7	-0.501397	-0.355662
ENSANGT00000010248	AGAP009626-RA	UNKNOWN	UNK		1.07365	0.285703			0.22
ENSANGT00000010270	AGAP009668-RA	UNKNOWN	UNK	0.890551	0.95575
ENSANGT00000010274	AGAP009648-RA	UNKNOWN	UNK		-0.520548						0.929769
ENSANGT00000010308	AGAP000843-RA	UNKNOWN	UNK	-0.884205		-0.40618	-0.554447		-0.48		0.5723
ENSANGT00000010350	AGAP007779-RA	UNKNOWN	UNK		0.35392					-0.832084	-0.582024
ENSANGT00000010387	AGAP007773-RA	UNKNOWN	UNK	-0.487421		-0.840271
ENSANGT00000010432	AGAP003571-RA	UNKNOWN	UNK				2.27268				0.438697
ENSANGT00000010436	AGAP003526-RA	UNKNOWN	UNK			-0.751655					-0.811597
ENSANGT00000010440	AGAP005813-RA	UNKNOWN	UNK								0.800647
ENSANGT00000010507	AGAP009221-RA	UNKNOWN	UNK
ENSANGT00000010508	AGAP008109-RA	UNKNOWN	UNK	0.428346	0.520444	-0.489461	1.10909
ENSANGT00000010523	AGAP008099-RA	UNKNOWN	UNK	-0.417172	-0.827777	-0.585644			-0.51		-0.289249
ENSANGT00000010556		UNKNOWN;	UNK			-0.573272				0.431816	0.944885
ENSANGT00000010578		UNKNOWN;	UNK			-0.333856				0.648601	1.58614
ENSANGT00000010592	AGAP011199-RA	UNKNOWN;	UNK		0.966086
ENSANGT00000010639	AGAP009134-RA	UNKNOWN	UNK			-1.08786					-0.202429
ENSANGT00000010674	AGAP004785-RA	UNKNOWN	UNK	-0.395893		-0.884211	-0.663876	-0.826034	-0.91	0.454321	1.84131
ENSANGT00000010709	AGAP004751-RA	UNKNOWN	UNK			-1.09737				0.412821
ENSANGT00000010723	AGAP005957-RA	UNKNOWN	UNK		-0.59979	-0.757005					-0.550185
ENSANGT00000010738	AGAP005972-RB	UNKNOWN	UNK			-0.753557			-0.43	-1.71933	-0.746272
ENSANGT00000010769	AGAP007562-RA	UNKNOWN	UNK		0.913907						0.634188
ENSANGT00000010773	AGAP005956-RA	UNKNOWN	UNK		0.456035						1.0409
ENSANGT00000010788	AGAP007618-RA	UNKNOWN	UNK			-0.944732				-0.532039
ENSANGT00000010801	AGAP004988-RA	UNKNOWN	UNK								0.883213
ENSANGT00000010838	AGAP004799-RA	UNKNOWN	UNK			-0.583276	1.77745			-0.340508
ENSANGT00000010860	AGAP004778-RA	UNKNOWN	UNK			-1.03661
ENSANGT00000010885	AGAP005987-RA	UNKNOWN	UNK		0.796402						1.07872
ENSANGT00000010945		UNKNOWN	UNK		-0.58184					0.359902	1.00481
ENSANGT00000010949		UNKNOWN	UNK		-0.848048	-0.452567					0.517336
ENSANGT00000010962	AGAP007614-RA	UNKNOWN	UNK	-0.384314		-0.791724					-0.245746
ENSANGT00000010981	AGAP003516-RA	UNKNOWN	UNK	-0.605733		-0.423526	0.758542			0.57437	0.617005
ENSANGT00000010999	AGAP007610-RA	UNKNOWN	UNK		-0.387714	-1.32295		-1.04877			-0.286918
ENSANGT00000011027	AGAP004048-RA	UNKNOWN	UNK		-0.80052	-1.14748					-0.377964
ENSANGT00000011063	AGAP002936-RA	UNKNOWN	UNK			-0.393851	2.64715
ENSANGT00000011071	AGAP008704-RA	UNKNOWN	UNK								1.3519
ENSANGT00000011072	AGAP003567-RA	UNKNOWN	UNK					-1.28601
ENSANGT00000011095	AGAP009493-RA	UNKNOWN	UNK		-0.405458			-0.910188
ENSANGT00000011097	AGAP002981-RA	UNKNOWN	UNK		-0.510752	-0.854453					-0.133841
ENSANGT00000011109	AGAP002975-RA	UNKNOWN	UNK								0.93514
ENSANGT00000011122	AGAP008724-RA	UNKNOWN	UNK		0.397976	-0.846009	-0.744224	-0.922444	-0.7
ENSANGT00000011142		UNKNOWN	UNK			0.920708					0.649548
ENSANGT00000011175	AGAP011201-RA	UNKNOWN	UNK		0.782427	0.556976					0.264404
ENSANGT00000011251	AGAP002008-RA	UNKNOWN	UNK								1.20504
ENSANGT00000011334	AGAP002030-RA	UNKNOWN	UNK	1.1931							-0.106062
ENSANGT00000011433	AGAP004804-RA	UNKNOWN	UNK		-0.873934	-0.616451		-0.719468			0.229215
ENSANGT00000011450	AGAP005005-RA	UNKNOWN	UNK		1.02423
ENSANGT00000011454	AGAP004955-RA	UNKNOWN	UNK	-0.626894		-0.816729	-0.765098		-0.8
ENSANGT00000011493	AGAP004964-RA	UNKNOWN	UNK		-0.59535	-0.962584
ENSANGT00000011550	AGAP001719-RA	UNKNOWN	UNK			-0.680086	-0.911798				0.4022
ENSANGT00000011579	AGAP008046-RA	UNKNOWN	UNK			0.950043
ENSANGT00000011618	AGAP001463-RA	UNKNOWN	UNK	-0.915974	-0.451943	-0.437901
ENSANGT00000011648	AGAP004551-RA	UNKNOWN	UNK			-0.865838				0.606339
ENSANGT00000011676	AGAP012373-RA	UNKNOWN	UNK			-0.764168
ENSANGT00000011738	AGAP004528-RA	UNKNOWN	UNK	-0.474381		-0.92103					0.799322
ENSANGT00000011762	AGAP008065-RA	UNKNOWN	UNK	0.960662	0.801333						2.01134
ENSANGT00000011767	AGAP004144-RA	UNKNOWN	UNK			-0.288975				0.455626	0.951787
ENSANGT00000011772	AGAP012388-RA	UNKNOWN	UNK								1.75606
ENSANGT00000011779	AGAP008089-RA	UNKNOWN	UNK		1.08425						-0.329673
ENSANGT00000011794	AGAP012391-RA	UNKNOWN	UNK	0.664671	0.675605		-0.780927			0.366789
ENSANGT00000011826	AGAP007996-RA	UNKNOWN	UNK		0.844354						0.328342
ENSANGT00000011965	AGAP009985-RA	UNKNOWN	UNK		-0.907651						1.24886
ENSANGT00000011989	AGAP008237-RA	UNKNOWN	UNK		0.807053	-0.362631	-0.838681				-0.167215
ENSANGT00000012047	AGAP011616-RA AGAP011615-RA	UNKNOWN	UNK	-0.39288		1.2826
ENSANGT00000012105	AGAP001149-RA	UNKNOWN	UNK		-0.868165
ENSANGT00000012278	AGAP001542-RA AGAP001541-RA	UNKNOWN	UNK		0.828359
ENSANGT00000012300	AGAP004529-RA	UNKNOWN	UNK	-0.540472	-0.988655	-0.453767				-0.667417
ENSANGT00000012306	AGAP010212-RA	UNKNOWN	UNK		-0.41147	-1.12243					-0.433197
ENSANGT00000012315	AGAP008004-RA	UNKNOWN	UNK		-0.474047	-1.15037		-1.54534			0.605224
ENSANGT00000012321	AGAP009252-RA	UNKNOWN;	UNK			-0.279659					1.16947
ENSANGT00000012331	AGAP004543-RA	UNKNOWN	UNK			-1.11237		-0.834734			0.308152
ENSANGT00000012334	AGAP010177-RA	UNKNOWN	UNK		-0.921712	-0.470337					-0.458169
ENSANGT00000012349	AGAP008008-RA	UNKNOWN	UNK			-0.808564					-0.315443
ENSANGT00000012355	AGAP008763-RA	UNKNOWN	UNK		1.14799						0.446129
ENSANGT00000012394	AGAP008012-RA	UNKNOWN	UNK	-0.417134		-1.22827					1.23599
ENSANGT00000012413	AGAP006034-RA	UNKNOWN	UNK							-0.459362	-0.906815
ENSANGT00000012463	AGAP010111-RA	UNKNOWN	UNK		-0.759504	-0.440131					-1.50984
ENSANGT00000012493	AGAP000272-RA	UNKNOWN	UNK			-0.506421					-0.844667
ENSANGT00000012511	AGAP011128-RA	UNKNOWN	UNK
ENSANGT00000012516	AGAP006052-RA	UNKNOWN	UNK		0.944439
ENSANGT00000012557	AGAP006061-RA	UNKNOWN	UNK		0.830968						0.177723
ENSANGT00000012583	AGAP011132-RA	UNKNOWN	UNK		-1.00245						0.226085
ENSANGT00000012588	AGAP000278-RA	UNKNOWN	UNK	1.5677							-0.31444
ENSANGT00000012662		UNKNOWN	UNK				-1.02805
ENSANGT00000012700	AGAP010957-RA	UNKNOWN	UNK	0.761218		0.310216
ENSANGT00000012705	AGAP004851-RA	UNKNOWN	UNK		0.599524	0.814818					-0.474018
ENSANGT00000012706	AGAP010968-RA	UNKNOWN	UNK			0.284225	-1.33138			0.855097	0.885705
ENSANGT00000012713	AGAP003861-RA	UNKNOWN	UNK			-0.818989
ENSANGT00000012755	AGAP002549-RA	UNKNOWN	UNK		0.324004	0.892445					-0.654839
ENSANGT00000012767	AGAP001769-RA	UNKNOWN	UNK					-0.886199
ENSANGT00000012816	AGAP002582-RA	UNKNOWN	UNK		-1.11803						0.458259
ENSANGT00000012890	AGAP004202-RA	UNKNOWN	UNK			-0.917562		-0.854006			0.210356
ENSANGT00000012893	AGAP004192-RA	UNKNOWN;	UNK		0.760346
ENSANGT00000012925	AGAP012518-RA	UNKNOWN	UNK			-0.833133
ENSANGT00000012929	AGAP003276-RA	UNKNOWN	UNK								-0.881399
ENSANGT00000012949	AGAP003240-RA	UNKNOWN	UNK		1.07842
ENSANGT00000013017	AGAP004376-RA	UNKNOWN	UNK								-0.881149
ENSANGT00000013071	AGAP004396-RA	UNKNOWN	UNK		0.774339						0.739404
ENSANGT00000013087	AGAP004400-RB	UNKNOWN	UNK			-1.12478
ENSANGT00000013093	AGAP008615-RA	UNKNOWN	UNK								-0.83617
ENSANGT00000013165	AGAP004883-RA	UNKNOWN	UNK	-0.524866	-0.850075	0.996345	1.20918		1.36	0.682679
ENSANGT00000013197	AGAP009929-RA	UNKNOWN	UNK		1.00765						0.37646
ENSANGT00000013209	AGAP004839-RA	UNKNOWN	UNK			-0.905526					-0.283744
ENSANGT00000013256	AGAP009922-RA	UNKNOWN	UNK			-0.302211				0.481262	1.3105
ENSANGT00000013261	AGAP004885-RA	UNKNOWN	UNK	-0.55236		-0.952352				0.416771
ENSANGT00000013298	AGAP006879-RA	UNKNOWN	UNK		0.4435	-0.859794		-0.789309
ENSANGT00000013307	AGAP009940-RA	UNKNOWN	UNK	0.806109						-0.292494
ENSANGT00000013313	AGAP008624-RA	UNKNOWN	UNK		-0.370686	-0.509282				-0.45977	-0.966208
ENSANGT00000013315	AGAP009928-RA	UNKNOWN	UNK	-0.686291		-0.630625					1.07259
ENSANGT00000013459	AGAP004332-RA	UNKNOWN	UNK		0.834795						0.561197
ENSANGT00000013472	AGAP012189-RA	UNKNOWN	UNK	0.334873						0.386101	1.21336
ENSANGT00000013513	AGAP004283-RA	UNKNOWN	UNK		-0.659125			-0.720454			0.825561
ENSANGT00000013598	AGAP012726-RA	UNKNOWN	UNK			-0.445468	2.94824
ENSANGT00000013599	AGAP005890-RA	UNKNOWN	UNK			-0.354275	1.08711			-0.251665	-0.192998
ENSANGT00000013629		UNKNOWN	UNK		-0.866029
ENSANGT00000013699	AGAP003163-RA	UNKNOWN	UNK		0.850458
ENSANGT00000013727	AGAP012576-RA	UNKNOWN	UNK		0.504701						0.969138
ENSANGT00000013767	AGAP012635-RA	UNKNOWN;	UNK								0.877068
ENSANGT00000013769	AGAP010479-RA	UNKNOWN	UNK		0.512029	-0.294933					2.01573
ENSANGT00000013779	AGAP006327-RA	UNKNOWN	UNK								1.78322
ENSANGT00000013820	AGAP003412-RA	UNKNOWN	UNK			0.895524
ENSANGT00000013847	AGAP005776-RA	UNKNOWN	UNK								0.841461
ENSANGT00000013907	AGAP001233-RA	UNKNOWN	UNK		-0.573682	-0.886021		-0.89517		0.372987	0.671805
ENSANGT00000013992		UNKNOWN	UNK							0.982502	0.886244
ENSANGT00000014034	AGAP011748-RA	UNKNOWN	UNK		0.936885		0.925417
ENSANGT00000014082	AGAP012145-RA	UNKNOWN	UNK			-0.827856					-0.204467
ENSANGT00000014095	AGAP012191-RA	UNKNOWN	UNK			-0.916413					0.226697
ENSANGT00000014108	AGAP005399-RA	UNKNOWN	UNK		1.27673
ENSANGT00000014115		UNKNOWN	UNK		0.424091						1.37185
ENSANGT00000014131	AGAP005888-RA	UNKNOWN	UNK	-0.614502		0.547567	-1.31173				0.741215
ENSANGT00000014138	AGAP005933-RA	UNKNOWN	UNK		-0.383305	-0.423018					0.931421
ENSANGT00000014149	AGAP005909-RA	UNKNOWN	UNK		-0.367923	-0.758193					-0.155642
ENSANGT00000014272	AGAP010271-RA	UNKNOWN	UNK	-0.602885	-0.552242	-0.669197	-0.892238	-0.675483	-0.91	-0.441996	-0.275357
ENSANGT00000014292	AGAP002415-RA	UNKNOWN	UNK		-0.646587						1.5629
ENSANGT00000014362	AGAP003473-RA	UNKNOWN	UNK		1.22072					0.495154	0.683539
ENSANGT00000014382	AGAP011476-RA	UNKNOWN	UNK	0.829937							1.28295
ENSANGT00000014446	AGAP012751-RA	UNKNOWN	UNK	0.394127		0.767209
ENSANGT00000014508	AGAP007033-RA	UNKNOWN	UNK	0.549228	0.438472	0.853478
ENSANGT00000014524	AGAP003334-RA	UNKNOWN	UNK							0.772233
ENSANGT00000014548	AGAP004684-RA	UNKNOWN	UNK	-0.558202		-1.28839					-0.346966
ENSANGT00000014569	AGAP011520-RA	UNKNOWN	UNK								-0.870201
ENSANGT00000014611		UNKNOWN	UNK		1.06396						0.329686
ENSANGT00000014704	AGAP003218-RA	UNKNOWN	UNK		-0.4405				-0.27		-0.801986
ENSANGT00000014705	AGAP003238-RA	UNKNOWN	UNK	1.08619	1.18369	0.593248				0.44703	1.16473
ENSANGT00000014706	AGAP003209-RA	UNKNOWN;	UNK								-0.942308
ENSANGT00000014713	AGAP003239-RA	UNKNOWN	UNK			-0.881341				1.82807	1.95908
ENSANGT00000014752	AGAP011740-RA	UNKNOWN	UNK		-0.494945	-0.988778
ENSANGT00000014771	AGAP003200-RA	UNKNOWN	UNK		0.474751						0.835129
ENSANGT00000014779	AGAP002384-RA	UNKNOWN	UNK		-0.578429	-0.848515
ENSANGT00000014790	AGAP002421-RA	UNKNOWN	UNK			-0.259886	1.27269
ENSANGT00000014819	AGAP003178-RA	UNKNOWN	UNK	-0.387458		-1.08041					-0.443441
ENSANGT00000014842	AGAP003999-RA	UNKNOWN	UNK								1.321
ENSANGT00000014864	AGAP002426-RA	UNKNOWN	UNK	-0.472185	-0.766424	-0.499337			-0.42	0.466681
ENSANGT00000014876	AGAP002402-RA	UNKNOWN	UNK	-0.489922	-0.529934	-0.445695					-0.849007
ENSANGT00000014883	AGAP002399-RA	UNKNOWN	UNK	0.917079	0.828884					0.589936	0.702872
ENSANGT00000014895	AGAP003358-RA	UNKNOWN	UNK								1.0317
ENSANGT00000014906	AGAP003357-RA	UNKNOWN	UNK			-0.767018					0.534064
ENSANGT00000014959	AGAP011503-RA	UNKNOWN	UNK		-0.475932	-0.396211					0.790858
ENSANGT00000014963	AGAP011282-RA	UNKNOWN	UNK								2.20083
ENSANGT00000014994	AGAP011484-RB	UNKNOWN	UNK	-0.405896			-0.890125
ENSANGT00000015034	AGAP003757-RA	UNKNOWN	UNK		-0.474602						0.828209
ENSANGT00000015042	AGAP003354-RA	UNKNOWN	UNK			-0.927771	1.99818				0.520804
ENSANGT00000015073	AGAP009780-RA	UNKNOWN	UNK		0.925989
ENSANGT00000015077		UNKNOWN	UNK			0.414924				-0.534846	-1.58643
ENSANGT00000015169	AGAP006977-RA	UNKNOWN	UNK				2.13557
ENSANGT00000015170	AGAP003726-RA	UNKNOWN	UNK		1.41468
ENSANGT00000015203	AGAP009313-RA	UNKNOWN	UNK				-1.86403
ENSANGT00000015231	AGAP003736-RA	UNKNOWN	UNK			-1.08209
ENSANGT00000015242	AGAP009330-RA	UNKNOWN	UNK		0.387859	0.421754	-0.951199
ENSANGT00000015264	AGAP011948-RA	UNKNOWN	UNK		0.322694		-1.21745
ENSANGT00000015291	AGAP011969-RA	UNKNOWN	UNK				1.32587				-0.111966
ENSANGT00000015306	AGAP003767-RA	UNKNOWN	UNK	0.623589		-0.314521	-0.658871			0.733662	0.979671
ENSANGT00000015381	AGAP002340-RA	UNKNOWN	UNK	0.825998	0.892739	0.473075			0.52
ENSANGT00000015386	AGAP011958-RA	UNKNOWN	UNK	1.38293							-0.309136
ENSANGT00000015469	AGAP012648-RA	UNKNOWN	UNK								0.845609
ENSANGT00000015487	AGAP012695-RA	UNKNOWN;	UNK		-0.435025	-0.772485					-0.579176
ENSANGT00000015543	AGAP012760-RA	UNKNOWN	UNK			-0.9065					0.576536
ENSANGT00000015572	AGAP000311-RA	UNKNOWN	UNK		0.392511	-0.454644					-1.73414
ENSANGT00000015592	AGAP010538-RA	UNKNOWN	UNK	-0.530582	-0.864537	-1.13274					-0.368616
ENSANGT00000015602	AGAP010530-RA	UNKNOWN	UNK				-1.09468			0.848307	1.82404
ENSANGT00000015606		UNKNOWN	UNK	1.3366		0.584257	0.97572			-0.499013
ENSANGT00000015628	AGAP011281-RA	UNKNOWN	UNK			-0.920224	-0.667706				-0.682561
ENSANGT00000015647	AGAP011237-RA	UNKNOWN	UNK								-0.818297
ENSANGT00000015656	AGAP005169-RA	UNKNOWN	UNK		-0.811916						1.31671
ENSANGT00000015668	AGAP012050-RA	UNKNOWN	UNK		1.05096
ENSANGT00000015676	AGAP009784-RA	UNKNOWN	UNK					-0.967209
ENSANGT00000015687	AGAP005149-RA	UNKNOWN	UNK	-0.55668	-0.401223	-0.905683		-0.851469		-0.32863	-0.528474
ENSANGT00000015708		UNKNOWN	UNK		0.570034	0.841064
ENSANGT00000015712	AGAP005230-RA	UNKNOWN	UNK		0.820689
ENSANGT00000015723		UNKNOWN	UNK	0.342973			-0.795772			0.505824	0.508821
ENSANGT00000015739	AGAP005226-RA	UNKNOWN	UNK	-0.46989	-0.458822	-1.43034		-1.1048
ENSANGT00000015745	AGAP005243-RA	UNKNOWN	UNK		0.91648
ENSANGT00000015836	AGAP008731-RA AGAP008733-RA	UNKNOWN	UNK								-0.814325
ENSANGT00000015896	AGAP007280-RA	UNKNOWN	UNK		-0.595876	-0.884116		-0.952648			-0.470063
ENSANGT00000015934	AGAP003939-RA	UNKNOWN	UNK			1.40049	-1.38837			1.35952	0.959278
ENSANGT00000015942	AGAP007310-RA	UNKNOWN	UNK	0.903651		0.381816			0.43	-0.33308	-0.194605
ENSANGT00000015972	AGAP007254-RA	UNKNOWN	UNK							-0.450882	-0.977207
ENSANGT00000016076	AGAP001038-RA	UNKNOWN	UNK				2.13621
ENSANGT00000016157	AGAP012604-RA	UNKNOWN;	UNK		-0.532136						3.00559
ENSANGT00000016160	AGAP010623-RA	UNKNOWN	UNK	0.881419	0.783791						0.446091
ENSANGT00000016194		UNKNOWN	UNK								0.828677
ENSANGT00000016221	AGAP002796-RA	UNKNOWN	UNK
ENSANGT00000016223	AGAP002828-RA	UNKNOWN	UNK	0.881057	0.532383						1.14592
ENSANGT00000016224	AGAP002849-RA	UNKNOWN	UNK								-1.19766
ENSANGT00000016262	AGAP010572-RA	UNKNOWN	UNK			0.31781					0.898603
ENSANGT00000016311	AGAP010545-RA	UNKNOWN;	UNK				-1.35074				0.39147
ENSANGT00000016373	AGAP008244-RA	UNKNOWN;	UNK			2.78916					1.92211
ENSANGT00000016394	AGAP012642-RA	UNKNOWN	UNK	-0.793805	-0.617369	-0.579976					0.32688
ENSANGT00000016433	AGAP012763-RA	UNKNOWN	UNK			-0.516166					1.51359
ENSANGT00000016494	AGAP012273-RA	UNKNOWN	UNK		0.352068	-0.305029	0.85718
ENSANGT00000016534	AGAP009112-RA	UNKNOWN	UNK			0.965167
ENSANGT00000016560		UNKNOWN	UNK		-0.805665						0.631036
ENSANGT00000016561	AGAP009110-RA	UNKNOWN	UNK		0.410972	0.265328					1.17824
ENSANGT00000016589	AGAP009672-RA	UNKNOWN	UNK		1.13404
ENSANGT00000016592	AGAP003120-RA	UNKNOWN	UNK				3.46173
ENSANGT00000016616	AGAP007284-RA	UNKNOWN;	UNK								-1.0885
ENSANGT00000016711		UNKNOWN	UNK			-0.784408					0.823266
ENSANGT00000016759	AGAP007312-RA	UNKNOWN	UNK		0.340598		-0.815906				0.330731
ENSANGT00000016794		UNKNOWN	UNK	-0.442026			-0.847458				0.303696
ENSANGT00000016875	AGAP001381-RA	UNKNOWN	UNK		0.794577						-0.226127
ENSANGT00000016890	AGAP012103-RA	UNKNOWN	UNK		0.926658
ENSANGT00000016899	AGAP002872-RA	UNKNOWN	UNK								1.0966
ENSANGT00000016907	AGAP002851-RA	UNKNOWN	UNK	-0.573214	-1.19005						-2.08311
ENSANGT00000016922	AGAP002804-RA	UNKNOWN;	UNK							-0.291594	-1.59798
ENSANGT00000016928	AGAP002852-RA	UNKNOWN;	UNK		0.877018
ENSANGT00000016938	AGAP010548-RA	UNKNOWN	UNK			-0.262935				0.524094	1.22288
ENSANGT00000016963	AGAP002857-RA	UNKNOWN;	UNK			0.343906				-0.383612	-0.254783
ENSANGT00000016991	AGAP004426-RA	UNKNOWN	UNK								0.825007
ENSANGT00000017011	AGAP002848-RA	UNKNOWN	UNK		-0.42775						1.01219
ENSANGT00000017116	AGAP006121-RA	UNKNOWN	UNK	-1.07371	-0.59591	-0.643245					0.954786
ENSANGT00000017191		UNKNOWN	UNK	-0.4484	-0.546546	-1.06831					-0.682289
ENSANGT00000017300	AGAP000552-RA	UNKNOWN	UNK		1.04757	0.342438
ENSANGT00000017317	AGAP000545-RA	UNKNOWN	UNK	0.663369	0.973084	0.816003
ENSANGT00000017327	AGAP000548-RA	UNKNOWN	UNK		0.608559	2.63357				1.55654	-0.463697
ENSANGT00000017373	AGAP000023-RA	UNKNOWN	UNK	0.848174	0.619711
ENSANGT00000017403	AGAP005864-RA	UNKNOWN	UNK		0.900084
ENSANGT00000017443	AGAP001390-RA	UNKNOWN	UNK				2.00476
ENSANGT00000017522	AGAP001374-RA	UNKNOWN	UNK		0.409368	2.14951				1.03149
ENSANGT00000017538	AGAP002093-RA	UNKNOWN	UNK	-0.510724	-0.922298	0.340177	0.673759		0.62		-0.247304
ENSANGT00000017649	AGAP002130-RA,	UNKNOWN	UNK								-0.833964
ENSANGT00000017706	AGAP002100-RA	UNKNOWN	UNK								-0.921335
ENSANGT00000017713	AGAP006187-RA	UNKNOWN	UNK								-0.865234
ENSANGT00000017731	AGAP002134-RA	UNKNOWN	UNK								-1.27944
ENSANGT00000017824	AGAP005563-RA	UNKNOWN	UNK								0.809113
ENSANGT00000017826	AGAP005610-RA	UNKNOWN	UNK			0.591873			0.52	0.605533	1.02133
ENSANGT00000017860	AGAP007340-RA	UNKNOWN	UNK								0.810866
ENSANGT00000017867	AGAP003860-RA	UNKNOWN	UNK		0.946291
ENSANGT00000017892	AGAP011698-RA	UNKNOWN	UNK		-0.651508						0.89874
ENSANGT00000017958	AGAP010610-RA	UNKNOWN	UNK		0.819481						0.241661
ENSANGT00000017964	AGAP003864-RA	UNKNOWN	UNK			-0.854665					-0.154042
ENSANGT00000017966	AGAP003851-RA	UNKNOWN	UNK	-0.564018	-0.506241	-1.21731					-0.445996
ENSANGT00000017971	AGAP011329-RA	UNKNOWN	UNK	0.568754	0.922993	0.566261				-0.304551	-0.651634
ENSANGT00000018001	AGAP010601-RA	UNKNOWN	UNK					-1.25736
ENSANGT00000018078	AGAP009438-RA	UNKNOWN	UNK	0.82925	0.691967	0.31051					0.308866
ENSANGT00000018112	AGAP010826-RA	UNKNOWN	UNK
ENSANGT00000018182	AGAP003032-RA	UNKNOWN	UNK			-1.03838	-1.09478	-1.12618	-0.81	0.515838	1.25805
ENSANGT00000018232		UNKNOWN	UNK							-0.833459
ENSANGT00000018249	AGAP008331-RA	UNKNOWN	UNK							0.645421	0.824624
ENSANGT00000018251	AGAP003027-RA	UNKNOWN	UNK	1.0432	1.22008	0.396632				0.519769	0.423919
ENSANGT00000018284	AGAP005612-RA	UNKNOWN	UNK			0.818901
ENSANGT00000018329	AGAP007412-RA	UNKNOWN	UNK	-0.539385	-0.399118	-0.864907	-0.873705	-0.901754	-0.71	0.8549	0.80971
ENSANGT00000018371	AGAP008282-RA	UNKNOWN	UNK			2.56657				2.36101	-0.725353
ENSANGT00000018375	AGAP008307-RA	UNKNOWN	UNK	-0.600656		2.86688		2.81564
ENSANGT00000018379	AGAP008306-RA	UNKNOWN	UNK		-0.388507	2.49747		2.44991		2.03756
ENSANGT00000018469	AGAP011315-RA	UNKNOWN	UNK	0.862982	0.404871						0.436342
ENSANGT00000018493	AGAP007860-RA	UNKNOWN	UNK		-0.41105	-0.831916
ENSANGT00000018535	AGAP007867-RA	UNKNOWN	UNK			0.402441				-0.406238	-0.924708
ENSANGT00000018597		UNKNOWN	UNK		-0.56557	-0.804771	-0.857984			-0.425628	0.468555
ENSANGT00000018598	AGAP000973-RA	UNKNOWN	UNK		0.444728						-1.42003
ENSANGT00000018672	AGAP002901-RA	UNKNOWN	UNK	-0.517269		-1.07025
ENSANGT00000018706	AGAP010066-RA	UNKNOWN	UNK	-0.573691		-1.07138		-1.27043		-0.682213
ENSANGT00000018748	AGAP000964-RA	UNKNOWN	UNK								0.815815
ENSANGT00000018762	AGAP001007-RA	UNKNOWN	UNK	-0.489742			-0.872618				-0.175228
ENSANGT00000018765	AGAP002878-RA	UNKNOWN	UNK		-0.528134	-0.9138				0.453955	1.00635
ENSANGT00000018880	AGAP003819-RA	UNKNOWN	UNK		-0.619378	-0.914649	-0.819693	-0.997717
ENSANGT00000018901	AGAP003806-RA	UNKNOWN	UNK	-0.512146	-0.449868	-0.888863		-0.80713			0.36143
ENSANGT00000019011		UNKNOWN	UNK	-0.651244		0.857072				-0.319823	-0.500778
ENSANGT00000019037	AGAP000633-RA	UNKNOWN	UNK		0.658948					0.288285	0.808999
ENSANGT00000019044	AGAP000646-RA	UNKNOWN	UNK			-0.698458	-0.874275	-0.855839	-1.05
ENSANGT00000019108	AGAP000669-RA	UNKNOWN	UNK		0.551494		-0.931876
ENSANGT00000019113	AGAP007456-RA	UNKNOWN	UNK	0.459658							0.920505
ENSANGT00000019115	AGAP007455-RA	UNKNOWN	UNK	-0.420153	-0.73435					-1.02943
ENSANGT00000019122	AGAP007851-RA	UNKNOWN	UNK		-0.683362	-0.450923	0.890579			-0.863621	0.441911
ENSANGT00000019127		UNKNOWN	UNK	0.939371	1.13013	0.418782					-0.723015
ENSANGT00000019149	AGAP007421-RA	UNKNOWN	UNK			-0.506517					1.24941
ENSANGT00000019154	AGAP000611-RA	UNKNOWN	UNK		0.813866	1.64101
ENSANGT00000019155	AGAP008432-RA	UNKNOWN	UNK						-0.25	0.773997	1.73681
ENSANGT00000019159	AGAP000629-RA	UNKNOWN	UNK					-1.06268
ENSANGT00000019162	AGAP008496-RA	UNKNOWN	UNK		-0.425732	-0.906606
ENSANGT00000019167	AGAP007534-RA	UNKNOWN	UNK			-1.00749	-0.942395	-1.0024		-0.562702	-0.336387
ENSANGT00000019201	AGAP011636-RA	UNKNOWN	UNK		-0.903401	-0.725719				-0.496597	-0.771705
ENSANGT00000019213	AGAP008428-RA	UNKNOWN	UNK		-0.431147	-0.4701					-1.17306
ENSANGT00000019220	AGAP000603-RA	UNKNOWN	UNK								-1.34788
ENSANGT00000019221	AGAP000604-RA	UNKNOWN	UNK			0.464225				-0.346327	-0.821483
ENSANGT00000019235	AGAP008469-RA	UNKNOWN	UNK		-0.656768	-0.680035				0.283876	-0.824005
ENSANGT00000019353	AGAP008475-RA	UNKNOWN	UNK	-0.423605		-0.917913					-0.743084
ENSANGT00000019396	AGAP000491-RA	UNKNOWN	UNK			-0.961798				0.498504
ENSANGT00000019409	AGAP000189-RA	UNKNOWN	UNK								-0.823276
ENSANGT00000019414	AGAP000167-RA	UNKNOWN	UNK	0.681396	0.802591	0.324953				-0.25253	-0.304875
ENSANGT00000019415	AGAP008952-RA	UNKNOWN	UNK			0.493735				-0.394581	-0.863701
ENSANGT00000019451	AGAP000151-RA	UNKNOWN	UNK	-0.537264		2.19595					-1.45557
ENSANGT00000019465	AGAP007147-RA	UNKNOWN	UNK	-0.659052	-0.466342	-0.890391					-0.259092
ENSANGT00000019603	AGAP009045-RA	UNKNOWN	UNK	-0.808025		-0.787184
ENSANGT00000019682	AGAP008369-RA	UNKNOWN	UNK	0.57843	1.39169					1.28222	1.43373
ENSANGT00000019763	AGAP003509-RA	UNKNOWN	UNK			0.419882	0.872004		0.73	0.578921
ENSANGT00000019766	AGAP011044-RA	UNKNOWN	UNK		0.904953
ENSANGT00000019773	AGAP000016-RA	UNKNOWN	UNK								0.589717
ENSANGT00000019785	AGAP011059-RA	UNKNOWN	UNK	-0.452054		-0.912511					-0.21744
ENSANGT00000019794	AGAP011561-RA	UNKNOWN	UNK	0.801699					0.41		-0.192828
ENSANGT00000019800	AGAP011571-RA	UNKNOWN	UNK			0.616453				0.475909	1.41558
ENSANGT00000019880	AGAP001181-RA	UNKNOWN	UNK			-0.922609		-0.807096			0.935772
ENSANGT00000019921	AGAP008495-RA	UNKNOWN	UNK	0.799423						-0.342837	-0.184523
ENSANGT00000019927	AGAP000094-RA	UNKNOWN	UNK			0.398766	-1.6211				-0.271536
ENSANGT00000019986	AGAP000183-RA	UNKNOWN	UNK	-0.930033		-0.94673	-1.03095	-1.17086		0.561498	1.45869
ENSANGT00000020005	AGAP011412-RA	UNKNOWN	UNK			-0.843964					0.158905
ENSANGT00000020009	AGAP011402-RA	UNKNOWN	UNK								1.25136
ENSANGT00000020040	AGAP011814-RA	UNKNOWN	UNK			-0.896543
ENSANGT00000020083	AGAP012352-RA	UNKNOWN	UNK		0.393397	-1.20689	-1.16762		-0.91
ENSANGT00000020094	AGAP009527-RA	UNKNOWN	UNK	-0.493863		0.642921	-1.31733			0.772147	0.995658
ENSANGT00000020123	AGAP011820-RA	UNKNOWN	UNK		-0.629732	-1.27807		-0.991791
ENSANGT00000020149	AGAP001872-RA	UNKNOWN	UNK		0.806363
ENSANGT00000020188	AGAP006773-RA	UNKNOWN	UNK								0.991768
ENSANGT00000020232	AGAP006740-RA	UNKNOWN	UNK							-0.629115	-1.11999
ENSANGT00000020255	AGAP011761-RA	UNKNOWN	UNK		-0.578701	-0.93005					-0.34145
ENSANGT00000020277	AGAP003667-RA	UNKNOWN	UNK		-0.782794	-0.652675					0.295681
ENSANGT00000020303	AGAP001298-RA	UNKNOWN	UNK							0.286366	-0.806977
ENSANGT00000020342	AGAP006769-RA,	UNKNOWN	UNK			0.408817	0.72243		0.57		-1.70079
ENSANGT00000020375	AGAP006088-RA	UNKNOWN	UNK		0.282267	-0.3422	0.836175
ENSANGT00000020404	AGAP006417-RA	UNKNOWN	UNK								1.54041
ENSANGT00000020421	AGAP003088-RA	UNKNOWN	UNK							0.433831	0.838548
ENSANGT00000020485	AGAP006414-RA	UNKNOWN	UNK	0.573705		0.840355					1.42006
ENSANGT00000020547	AGAP006267-RA	UNKNOWN	UNK
ENSANGT00000020573	AGAP010531-RA	UNKNOWN	UNK			-0.642179	-1.03388				0.412913
ENSANGT00000020587	AGAP012444-RA	UNKNOWN	UNK	-0.621236		-1.0887
ENSANGT00000020626		UNKNOWN	UNK
ENSANGT00000020647	AGAP006195-RA	UNKNOWN	UNK			0.762159					0.393173
ENSANGT00000020651	AGAP002299-RA	UNKNOWN	UNK			0.800215				-0.610709	-0.493588
ENSANGT00000020910	AGAP005334-RA	UNKNOWN	UNK
ENSANGT00000020933	AGAP004605-RA	UNKNOWN	UNK	-0.416722		-1.17912					0.394472
ENSANGT00000020966	AGAP009614-RA	UNKNOWN	UNK			-1.05239					0.390017
ENSANGT00000021011	AGAP006398-RA	UNKNOWN	UNK			1.04245					1.33655
ENSANGT00000021018	AGAP006678-RA	UNKNOWN	UNK	1.01442							-0.326135
ENSANGT00000021028	AGAP006421-RA	UNKNOWN	UNK			3.36524		2.55479		2.44346	-0.195036
ENSANGT00000021046	AGAP006419-RA	UNKNOWN	UNK			2.41046		2.58363
ENSANGT00000021056	AGAP009602-RA	UNKNOWN	UNK	-0.539926		-0.786519
ENSANGT00000021095	AGAP002662-RA	UNKNOWN	UNK			-0.474539					0.852923
ENSANGT00000021145	AGAP002632-RA	UNKNOWN	UNK		1.32994	-0.522237	1.65691			0.960535	1.0155
ENSANGT00000021146	AGAP002643-RA	UNKNOWN	UNK								1.29097
ENSANGT00000021169	AGAP005340-RA	UNKNOWN	UNK	-0.573617	-0.920345						1.88046
ENSANGT00000021226	AGAP010781-RA	UNKNOWN	UNK								3.12425
ENSANGT00000021279	AGAP006193-RA	UNKNOWN	UNK								1.36509
ENSANGT00000021299	AGAP003706-RA	UNKNOWN	UNK	-0.466687		-1.3146		-1.00317
ENSANGT00000021318	AGAP004918-RA	UNKNOWN	UNK	-0.730556	-0.882268	1.74265				2.2908
ENSANGT00000021328	AGAP000808-RA	UNKNOWN	UNK			0.771394				-0.566012	-0.516343
ENSANGT00000021348	AGAP003714-RA	UNKNOWN	UNK			0.837242					-1.12255
ENSANGT00000021354	AGAP003691-RA	UNKNOWN	UNK
ENSANGT00000021357	AGAP002503-RA	UNKNOWN	UNK	0.497956	0.933827	0.501191					0.296247
ENSANGT00000021426		UNKNOWN	UNK	-0.474975		-0.630889	-0.878556				-0.285191
ENSANGT00000021493	AGAP007053-RA	UNKNOWN	UNK								1.2327
ENSANGT00000021497	AGAP003164-RA	UNKNOWN	UNK		0.87305
ENSANGT00000021506	AGAP009146-RA	UNKNOWN	UNK	-0.994723						0.378946
ENSANGT00000021513	AGAP009145-RA	UNKNOWN	UNK	-0.773629	-0.5998	0.352396	-1.13044
ENSANGT00000021515	AGAP007650-RA	UNKNOWN	UNK		-1.1055						1.02642
ENSANGT00000021535	AGAP007651-RA	UNKNOWN	UNK		-0.825215					-0.39207	0.386037
ENSANGT00000021544	AGAP007711-RA	UNKNOWN	UNK	-0.362106						0.294578	0.952907
ENSANGT00000021546	AGAP007663-RA	UNKNOWN	UNK	-0.722574							1.15065
ENSANGT00000021588	AGAP004629-RA	UNKNOWN	UNK			-1.13786					0.426634
ENSANGT00000021594	AGAP004597-RA	UNKNOWN	UNK	-0.387998	-0.408632	-0.847962					-0.258785
ENSANGT00000021628	AGAP006729-RA	UNKNOWN	UNK								1.44951
ENSANGT00000021648	AGAP006713-RA,	UNKNOWN	UNK			1.26252					1.18403
ENSANGT00000021655	AGAP005649-RA	UNKNOWN	UNK			0.539779	0.915105		0.9		0.270742
ENSANGT00000021680	AGAP006275-RA	UNKNOWN	UNK	-0.72297		-0.294357	-0.832538			1.04592
ENSANGT00000021691	AGAP002285-RA	UNKNOWN	UNK		-0.540035	-0.867054					-0.142203
ENSANGT00000021728	AGAP002291-RA	UNKNOWN	UNK			0.268766	1.18148
ENSANGT00000021735	AGAP002274-RA	UNKNOWN	UNK				0.77809			0.749331
ENSANGT00000021775	AGAP005056-RA	UNKNOWN	UNK								1.32733
ENSANGT00000021797	AGAP005672-RA	UNKNOWN	UNK	1.1578	1.21415	0.290574			0.29		-0.289167
ENSANGT00000021872	AGAP002512-RA	UNKNOWN	UNK			-0.808951
ENSANGT00000021882		UNKNOWN	UNK	-0.477487			0.79895				-0.445222
ENSANGT00000021938	AGAP002292-RA	UNKNOWN	UNK			-0.320289	-0.976402
ENSANGT00000021974	AGAP008930-RA	UNKNOWN	UNK					-0.939401
ENSANGT00000021983	AGAP000356-RA	UNKNOWN	UNK							1.28159	0.437338
ENSANGT00000022016	AGAP011163-RA	UNKNOWN	UNK				2.64572
ENSANGT00000022139		UNKNOWN	UNK	1.27056		0.6153	0.838321
ENSANGT00000022154	AGAP002771-RA	UNKNOWN	UNK			0.832783					-0.185161
ENSANGT00000022160	AGAP002459-RA	UNKNOWN	UNK							0.932247	1.35885
ENSANGT00000022257	AGAP004944-RA	UNKNOWN	UNK	0.406653			-0.805091			-0.683259	-0.730532
ENSANGT00000022267	AGAP011079-RA	UNKNOWN	UNK		0.950515						0.612353
ENSANGT00000022344	AGAP009974-RA	UNKNOWN	UNK			2.57329					-1.2534
ENSANGT00000022391	AGAP003543-RA	UNKNOWN	UNK		-0.80851	-1.13764	-0.787223	-1.11502	-0.72		-0.293617
ENSANGT00000022413	AGAP003707-RA	UNKNOWN	UNK		-0.340861	-0.837553					-0.456806
ENSANGT00000022521	AGAP006628-RA	UNKNOWN	UNK	1.18408	0.428055	0.561659	0.787757				-0.451809
ENSANGT00000022602	AGAP010066-RA	UNKNOWN	UNK	-0.540393	-0.402656		-1.03724			-0.583199	-0.282457
ENSANGT00000022610	AGAP009184-RA	UNKNOWN	UNK		0.431977	0.664461					1.35871
ENSANGT00000022659	AGAP004549-RA	UNKNOWN	UNK		-0.694909		-1.00403
ENSANGT00000022676	AGAP008225-RA	UNKNOWN	UNK	-0.496168			-0.56223			0.53026	1.07272
ENSANGT00000022678	AGAP002439-RA	UNKNOWN	UNK			-0.999042					-0.239619
ENSANGT00000022689	AGAP010364-RA	UNKNOWN	UNK		-0.541105						0.800996
ENSANGT00000022740	AGAP005822-RA	UNKNOWN	UNK			1.29537
ENSANGT00000022824	AGAP006260-RB	UNKNOWN	UNK		1.15826	0.364634				-0.273957	-0.2918
ENSANGT00000022863	AGAP000987-RA	UNKNOWN	UNK		-0.437496	0.417391				1.59161	2.21415
ENSANGT00000022867	AGAP005848-RA	UNKNOWN	UNK	-0.428629		1.10958					0.809387
ENSANGT00000022910	AGAP009421-RA	UNKNOWN	UNK	-0.563666		-0.677794				1.07268	1.34828
ENSANGT00000022915	AGAP004225-RA	UNKNOWN	UNK	-0.837685	-0.376825	-1.00138
ENSANGT00000023034	AGAP005498-RB	UNKNOWN	UNK								1.91521
ENSANGT00000023042	AGAP006410-RB	UNKNOWN	UNK	-0.652362		-0.641768	-0.833838
ENSANGT00000023056	AGAP001243-RA	UNKNOWN	UNK			0.849362	-1.24155			0.661635	0.820368
ENSANGT00000023080	AGAP004748-RA	UNKNOWN	UNK	-0.574607		-1.24888					-0.539845
ENSANGT00000023096	AGAP005504-RD	UNKNOWN	UNK	0.988798	1.19298	0.596739					0.635712
ENSANGT00000023294	AGAP010227-RA	UNKNOWN	UNK	-0.532251		-1.31895					-0.431604
ENSANGT00000023431	AGAP010876-RA	UNKNOWN	UNK	0.491936	0.395659	0.773695				-0.407341	-0.550151
ENSANGT00000023455	AGAP009594-RA	UNKNOWN	UNK				3.37479
ENSANGT00000023473	AGAP004842-RB	UNKNOWN	UNK		-0.775821	-0.637377	-0.873315	-0.702044	-0.86
ENSANGT00000023507	AGAP005625-RB	UNKNOWN	UNK	-0.386251	-0.806926					0.355903	1.00496
ENSANGT00000023511	AGAP007056-RA	UNKNOWN	UNK			-0.968024	-0.95211	-1.0141	-1.15
ENSANGT00000023549	AGAP004428-RA	UNKNOWN	UNK		0.41476					0.344187	0.970668
ENSANGT00000023558	AGAP005378-RC	UNKNOWN	UNK	0.748567	0.576148		-0.914795
ENSANGT00000023573		UNKNOWN	UNK		0.851233				0.36
ENSANGT00000023606	AGAP010085-RA	UNKNOWN	UNK		-0.346683	-0.829544
ENSANGT00000023787	AGAP000609-RA	UNKNOWN	UNK			2.56431				1.90151	-0.976375
ENSANGT00000023806	AGAP001082-RA	UNKNOWN	UNK			-0.669258				0.902363
ENSANGT00000023853	AGAP001053-RA	UNKNOWN	UNK			-0.251517	-0.811367			0.463502	0.447453
ENSANGT00000023864	AGAP005221-RA	UNKNOWN	UNK		-0.677799						-0.781294
ENSANGT00000023893	AGAP008404-RA	UNKNOWN	UNK		0.781902
ENSANGT00000023912	AGAP006420-RA	UNKNOWN	UNK		0.752926						0.854589
ENSANGT00000023918	AGAP010348-RA	UNKNOWN	UNK		-0.815695
ENSANGT00000024110	AGAP009891-RA	UNKNOWN	UNK	-0.753373		-0.344527	-0.902069
ENSANGT00000024222	AGAP012189-RA	UNKNOWN;	UNK	-0.509586	-0.333458					0.643672	1.22131
ENSANGT00000024328	AGAP009067-RA	UNKNOWN	UNK			0.95543				-0.618919	-0.544051
ENSANGT00000024444	AGAP010352-RA	UNKNOWN	UNK		-0.788165						-0.371128
ENSANGT00000024450	AGAP002413-RA	UNKNOWN	UNK	1.18759	1.06715						0.388032
ENSANGT00000024468	AGAP011492-RA	UNKNOWN	UNK			0.364372	-0.901357
ENSANGT00000024511		UNKNOWN	UNK		0.474855						1.18158
ENSANGT00000024524	AGAP007975-RA	UNKNOWN	UNK			-0.893768
ENSANGT00000024580	AGAP000354-RB	UNKNOWN	UNK			0.766639
ENSANGT00000024738	AGAP002457-RA	UNKNOWN	UNK								1.02249
ENSANGT00000024807	AGAP000716-RA	UNKNOWN	UNK			0.805623
ENSANGT00000024871	AGAP000091-RA	UNKNOWN	UNK		0.426397	0.587577				0.380232	1.03163
ENSANGT00000024894	AGAP001504-RA	UNKNOWN	UNK			-1.092					0.4348
ENSANGT00000024929		UNKNOWN	UNK								0.87308
ENSANGT00000025069	AGAP006637-RA	UNKNOWN	UNK								1.62895
ENSANGT00000025102	AGAP001075-RA	UNKNOWN	UNK			-1.0254					-1.3831
ENSANGT00000025165	AGAP001797-RA	UNKNOWN	UNK		0.791831
ENSANGT00000025204	AGAP009224-RA	UNKNOWN	UNK	0.451526	0.571915	0.858594					0.906399
ENSANGT00000025212	AGAP008821-RA	UNKNOWN	UNK		1.26489						0.703644
ENSANGT00000025313		UNKNOWN	UNK			0.856262					-0.242646
ENSANGT00000025361	AGAP011404-RA	UNKNOWN	UNK		-0.318312	-0.947647
ENSANGT00000025413	AGAP012347-RA	UNKNOWN;	UNK			0.277225					-0.804858
ENSANGT00000025471	AGAP009585-RA	UNKNOWN	UNK			-0.892458	-0.711512	-0.711936			-0.250141
ENSANGT00000025501		UNKNOWN	UNK	-0.743607	-0.493887	-1.23175					-0.328531
ENSANGT00000025530		UNKNOWN	UNK		0.355263		0.953695				0.430275
ENSANGT00000025563	AGAP007679-RA	UNKNOWN	UNK	-0.449094		0.339083					0.783751
ENSANGT00000025564	AGAP005838-RA	UNKNOWN	UNK		0.719857					-1.09402
ENSANGT00000025680	AGAP012200-RA	UNKNOWN	UNK		-0.613638	-0.996838
ENSANGT00000025682	AGAP011498-RA	UNKNOWN	UNK			1.17829
ENSANGT00000025706	AGAP001296-RA	UNKNOWN	UNK		0.781378						0.659811
ENSANGT00000025707	AGAP011171-RA	UNKNOWN	UNK	0.798167						-0.310384	-0.232358
ENSANGT00000025709	AGAP002244-RA	UNKNOWN	UNK			-1.05056					0.952057
ENSANGT00000025711	AGAP006219-RA	UNKNOWN	UNK			0.328569				-0.433386	-0.949802
ENSANGT00000025732	AGAP011282-RA	UNKNOWN	UNK	0.448954		0.37583					1.92782
ENSANGT00000025749	AGAP005093-RA	UNKNOWN	UNK	-0.68605	-0.604608						1.62005
ENSANGT00000025754		UNKNOWN;	UNK		0.724835	-0.59204	1.5454				0.323278
ENSANGT00000025758	AGAP006685-RA	UNKNOWN	UNK								-0.832454
ENSANGT00000025760	AGAP003225-RA	UNKNOWN	UNK		-0.815723						-0.232095
ENSANGT00000025762		UNKNOWN	UNK	1.11733		0.512175					-0.213877
ENSANGT00000025770	AGAP009601-RA	UNKNOWN	UNK	0.459122	0.900202	0.25649			0.3		-0.229109
ENSANGT00000025774		UNKNOWN	UNK		0.352033	-0.291979				0.67867	0.911157
ENSANGT00000025785	AGAP002259-RA	UNKNOWN	UNK		-0.414648	-0.901881
ENSANGT00000025804		UNKNOWN	UNK		0.8853
ENSANGT00000025818	AGAP003859-RA	UNKNOWN	UNK			0.250373				-0.508068	-0.879669
ENSANGT00000025859		UNKNOWN	UNK				0.941723
ENSANGT00000025867	AGAP004247-RA	UNKNOWN	UNK		-0.418501	-0.32054					1.0015
ENSANGT00000025901	AGAP007005-RA	UNKNOWN	UNK	0.864095						-0.477154	-0.223919
ENSANGT00000025905	AGAP012466-RA	UNKNOWN	UNK			-1.15575		-1.01836
ENSANGT00000025915	AGAP009127-RA	UNKNOWN	UNK		0.827623					0.462685
ENSANGT00000025973	AGAP001609-RA	UNKNOWN	UNK		-0.420514		-0.797497
ENSANGT00000026130		UNKNOWN	UNK			0.803617					-0.511996
ENSANGT00000026167	AGAP006135-RA	UNKNOWN	UNK				2.45009			0.391931
ENSANGT00000026170	AGAP011509-RA	UNKNOWN	UNK							0.990544
ENSANGT00000026175	AGAP004539-RA	UNKNOWN	UNK			-0.826682
ENSANGT00000026199	AGAP010441-RA	UNKNOWN	UNK			-0.88785
ENSANGT00000026263	AGAP011782-RA	UNKNOWN	UNK			-1.01384		-0.868721		0.300187
ENSANGT00000026300	AGAP008599-RA	UNKNOWN	UNK								1.10387
ENSANGT00000026365	AGAP001392-RA	UNKNOWN	UNK		-0.753197	-0.432065				0.395524	0.851962
ENSANGT00000026391		UNKNOWN	UNK				2.70539
ENSANGT00000026410	AGAP007285-RA	UNKNOWN	UNK	0.487703	0.322882						-0.981049
ENSANGT00000026476	AGAP001940-RA	UNKNOWN	UNK		-0.626666	-0.871825
ENSANGT00000026490	AGAP004256-RA	UNKNOWN	UNK								-0.803879
ENSANGT00000026500	AGAP005552-RB	UNKNOWN	UNK
ENSANGT00000026552	AGAP010033-RA	UNKNOWN	UNK		-0.838126	-1.19766		-0.935741			-0.291485
ENSANGT00000026575	AGAP006971-RA	UNKNOWN	UNK			-0.868522					0.420736
ENSANGT00000026616	AGAP006985-RA AGAP006983-RA	UNKNOWN	UNK			0.760668	0.656091		0.72	-0.548599	-0.526363
ENSANGT00000026690		UNKNOWN	UNK								0.861061
ENSANGT00000026727	AGAP003758-RA	UNKNOWN	UNK		-0.921241						0.950444
ENSANGT00000026741	AGAP005529-RC	UNKNOWN	UNK	0.778271	1.13399						0.248559
ENSANGT00000026799		UNKNOWN	UNK			0.993128					-0.647638
ENSANGT00000026919	AGAP007968-RA	UNKNOWN	UNK	-0.91751		-0.600699					-0.483786
